# Supplementary material for: M-GNN: A Topology-Enhanced Multi-Modal Graph Neural Network for Cancer Driver Gene Prediction
Source: Metabolites. 2026 Apr 16;16(4):268. doi: 10.3390/metabo16040268 (PMC13117570; doi:10.3390/metabo16040268)
Supplement: Supplementary file 1 [file metabolites-16-00268-s001.zip]

Archive with 5 entries (4 files):
- Supplementary_Material_for___M_GNN_A_Topology_enhanced_Multi_modal_Graph_Neural_Network_for_Cancer_Driver_Gene_Prediction__.pdf
- Table S3/
- Table S3/All_significant_pathways.csv
- Table S3/README.txt
- Table S6-The same enrichment analysis on the set of known driver genes used for model training.csv
