# Supplementary material for: M-GNN: A Topology-Enhanced Multi-Modal Graph Neural Network for Cancer Driver Gene Prediction
Source: Metabolites. 2026 Apr 16;16(4):268. doi: 10.3390/metabo16040268 (PMC13117570; doi:10.3390/metabo16040268)
Supplement: Supplementary file 1 [file metabolites-16-00268-s001.zip › Table S3/All_significant_pathways.csv]

Category	Term	Count	PValue	Benjamini
GO_BP	GO:0009653~anatomical structure morphogenesis	108	2.17717593425154e-46	1.05462402255145e-42
GO_BP	GO:0048522~positive regulation of cellular process	156	7.09302417345073e-41	1.30425047727047e-37
GO_BP	GO:0048856~anatomical structure development	148	8.07752153553142e-41	1.30425047727047e-37
GO_BP	GO:0048731~system development	123	1.12573139491359e-38	1.33151892020167e-35
GO_BP	GO:0050793~regulation of developmental process	105	1.37440020664912e-38	1.33151892020167e-35
GO_BP	GO:0048518~positive regulation of biological process	156	8.51221424844715e-38	6.87219430324633e-35
GO_BP	GO:0007166~cell surface receptor signaling pathway	95	3.17678286001451e-37	2.19833373913004e-34
GO_BP	GO:0007275~multicellular organism development	126	1.6742041221407e-36	1.0137305959562e-33
GO_BP	GO:0032501~multicellular organismal process	155	2.33363692681694e-36	1.25601525261125e-33
GO_BP	GO:0051239~regulation of multicellular organismal process	111	6.20757317813915e-36	3.0069484474906e-33
GO_BP	GO:0032502~developmental process	148	1.2453154237445e-35	5.48391628419852e-33
GO_BP	GO:0007154~cell communication	141	2.91277700928574e-35	1.17579098608168e-32
GO_BP	GO:0051716~cellular response to stimulus	154	2.07348120404156e-34	7.72610996336717e-32
GO_BP	GO:0007165~signal transduction	134	1.58227900355898e-33	5.47468535231407e-31
GO_BP	GO:0072359~circulatory system development	64	2.84020155113335e-33	9.17195754245996e-31
GO_BP	GO:2000026~regulation of multicellular organismal development	77	5.63084430258655e-33	1.70473811260808e-30
GO_BP	GO:0023052~signaling	137	1.23194672960979e-32	3.51032350484106e-30
GO_BP	GO:0048513~animal organ development	103	7.03096805843437e-32	1.892111626392e-29
GO_BP	GO:0030154~cell differentiation	114	1.45771921020473e-30	3.71641676538512e-28
GO_BP	GO:0048869~cellular developmental process	114	1.56707128385732e-30	3.78874677494162e-28
GO_BP	GO:0051240~positive regulation of multicellular organismal process	79	1.64252027815388e-30	3.78874677494162e-28
GO_BP	GO:0045595~regulation of cell differentiation	77	3.10112698973809e-30	6.82811779013242e-28
GO_BP	GO:0070887~cellular response to chemical stimulus	84	5.96004220351157e-30	1.25523671451348e-27
GO_BP	GO:0051094~positive regulation of developmental process	70	7.28411471079415e-29	1.47017715246195e-26
GO_BP	GO:0048584~positive regulation of response to stimulus	89	8.85051095602935e-29	1.71487500284025e-26
GO_BP	GO:0050896~response to stimulus	165	1.90164695274933e-28	3.54291455350682e-26
GO_BP	GO:0042221~response to chemical	111	1.99978513297119e-28	3.58776266078238e-26
GO_BP	GO:0042127~regulation of cell population proliferation	77	5.37859173020657e-28	9.30496369325737e-26
GO_BP	GO:0048646~anatomical structure formation involved in morphogenesis	59	8.16980011925727e-28	1.36463833716146e-25
GO_BP	GO:0009719~response to endogenous stimulus	65	2.84173621120007e-27	4.58845673568438e-25
GO_BP	GO:0048468~cell development	85	8.87776470675355e-27	1.38722233030691e-24
GO_BP	GO:0048583~regulation of response to stimulus	115	2.35239268355165e-26	3.5609344247263e-24
GO_BP	GO:0009888~tissue development	75	7.3884918225075e-26	1.08454104206746e-23
GO_BP	GO:0009966~regulation of signal transduction	98	2.34459145332228e-25	3.34035323526268e-23
GO_BP	GO:0045597~positive regulation of cell differentiation	54	5.11319890342007e-25	7.07666728233338e-23
GO_BP	GO:0010647~positive regulation of cell communication	74	6.56784270923502e-25	8.83739724542624e-23
GO_BP	GO:0009967~positive regulation of signal transduction	70	7.72399952496303e-25	1.0112176675384e-22
GO_BP	GO:0010646~regulation of cell communication	104	9.31283024418894e-25	1.18714078165398e-22
GO_BP	GO:0030155~regulation of cell adhesion	51	1.12405613690828e-24	1.39613536594455e-22
GO_BP	GO:0008284~positive regulation of cell population proliferation	55	3.48028514157785e-24	4.21462530645078e-22
GO_BP	GO:1901700~response to oxygen-containing compound	69	3.84832501069216e-24	4.54665520775435e-22
GO_BP	GO:0023056~positive regulation of signaling	73	3.95564206340283e-24	4.56217384645794e-22
GO_BP	GO:0023051~regulation of signaling	102	1.55809588872819e-23	1.75521313604636e-21
GO_BP	GO:1901698~response to nitrogen compound	56	1.75726734104636e-23	1.93459159091558e-21
GO_BP	GO:1901701~cellular response to oxygen-containing compound	57	2.16914940853097e-23	2.33496882998311e-21
GO_BP	GO:0007507~heart development	43	2.68201564727564e-23	2.82427908595722e-21
GO_BP	GO:0071495~cellular response to endogenous stimulus	53	4.83618102435311e-23	4.9843533791418e-21
GO_BP	GO:0035556~intracellular signal transduction	70	6.91398900246317e-23	6.97736723498575e-21
GO_BP	GO:1901699~cellular response to nitrogen compound	44	7.25594580208894e-23	7.17302070720792e-21
GO_BP	GO:0001568~blood vessel development	41	1.17344476738517e-22	1.13683329064275e-20
GO_BP	GO:0010604~positive regulation of macromolecule metabolic process	95	3.0698088139606e-22	2.91571644996572e-20
GO_BP	GO:0060284~regulation of cell development	49	4.09108755915917e-22	3.81100541087827e-20
GO_BP	GO:0001944~vasculature development	41	4.8724570104833e-22	4.45324184127945e-20
GO_BP	GO:0007167~enzyme-linked receptor protein signaling pathway	43	5.36980064738157e-22	4.81691006220672e-20
GO_BP	GO:0009887~animal organ morphogenesis	52	7.54720302193039e-22	6.64702753422378e-20
GO_BP	GO:0009893~positive regulation of metabolic process	99	8.61674409407819e-22	7.45348364137764e-20
GO_BP	GO:0016043~cellular component organization	130	1.67519177476108e-21	1.40489790520136e-19
GO_BP	GO:0007399~nervous system development	77	1.68216512183483e-21	1.40489790520136e-19
GO_BP	GO:0050794~regulation of cellular process	186	1.8631664645551e-21	1.52969124649236e-19
GO_BP	GO:0007169~cell surface receptor protein tyrosine kinase signaling pathway	36	3.9977051218515e-21	3.22748060170811e-19
GO_BP	GO:0048514~blood vessel morphogenesis	36	1.019986014829e-20	8.07491002692139e-19
GO_BP	GO:0040012~regulation of locomotion	55	1.03353513969679e-20	8.07491002692139e-19
GO_BP	GO:1902531~regulation of intracellular signal transduction	72	1.13104015994236e-20	8.69644211866794e-19
GO_BP	GO:0009725~response to hormone	47	1.68619778497585e-20	1.27624094850359e-18
GO_BP	GO:0035239~tube morphogenesis	43	2.26110891457888e-20	1.68504793572617e-18
GO_BP	GO:0030334~regulation of cell migration	52	3.09460998319046e-20	2.2712561755416e-18
GO_BP	GO:0050789~regulation of biological process	187	3.96374784095129e-20	2.86573052859225e-18
GO_BP	GO:0071840~cellular component organization or biogenesis	130	4.9965052166728e-20	3.55927518670045e-18
GO_BP	GO:2000145~regulation of cell motility	53	6.61289363238018e-20	4.64244300800719e-18
GO_BP	GO:0007155~cell adhesion	49	6.97941350307487e-20	4.82975414412781e-18
GO_BP	GO:1902533~positive regulation of intracellular signal transduction	53	1.33466903312907e-19	9.10582647391156e-18
GO_BP	GO:0022603~regulation of anatomical structure morphogenesis	47	1.54776383929632e-19	1.04130111632658e-17
GO_BP	GO:0043434~response to peptide hormone	34	3.14080783347135e-19	2.08411960895003e-17
GO_BP	GO:0045785~positive regulation of cell adhesion	36	3.44137197704748e-19	2.2527034941646e-17
GO_BP	GO:0030335~positive regulation of cell migration	39	3.83870831483491e-19	2.47929374360804e-17
GO_BP	GO:0035295~tube development	47	4.62629647906759e-19	2.94865528218466e-17
GO_BP	GO:0141124~intracellular signaling cassette	45	4.82567871220819e-19	3.0357906080437e-17
GO_BP	GO:0040017~positive regulation of locomotion	40	5.97010997637336e-19	3.70759137507084e-17
GO_BP	GO:0022008~neurogenesis	57	9.8710609822671e-19	5.99673780147657e-17
GO_BP	GO:0065007~biological regulation	188	9.90377836742622e-19	5.99673780147657e-17
GO_BP	GO:0061061~muscle structure development	36	1.75659710319729e-18	1.05048844047996e-16
GO_BP	GO:0070848~response to growth factor	37	1.86252728956236e-18	1.10025392568781e-16
GO_BP	GO:2000147~positive regulation of cell motility	39	1.88850483558923e-18	1.10215872573424e-16
GO_BP	GO:0032870~cellular response to hormone stimulus	37	2.20190462397313e-18	1.26976499982451e-16
GO_BP	GO:0010720~positive regulation of cell development	34	2.2779841790923e-18	1.2981829839439e-16
GO_BP	GO:0051128~regulation of cellular component organization	76	2.60513998109783e-18	1.46736024051603e-16
GO_BP	GO:0065008~regulation of biological quality	85	5.49125937665381e-18	3.05743223224265e-16
GO_BP	GO:0071375~cellular response to peptide hormone stimulus	28	9.80222062079703e-18	5.395676896266e-16
GO_BP	GO:0010557~positive regulation of macromolecule biosynthetic process	76	1.27374622795786e-17	6.93261430137963e-16
GO_BP	GO:0071363~cellular response to growth factor stimulus	35	1.72571444212201e-17	9.2881786195989e-16
GO_BP	GO:0048523~negative regulation of cellular process	117	3.08854180126237e-17	1.64405455882582e-15
GO_BP	GO:0048729~tissue morphogenesis	36	4.27684393525836e-17	2.25185130678168e-15
GO_BP	GO:0009891~positive regulation of biosynthetic process	77	4.49011873783259e-17	2.32870860172214e-15
GO_BP	GO:0030182~neuron differentiation	49	4.5189638431437e-17	2.32870860172214e-15
GO_BP	GO:0048519~negative regulation of biological process	119	6.05646544603571e-17	3.08815985479968e-15
GO_BP	GO:0006950~response to stress	90	7.87926189834106e-17	3.97574423287126e-15
GO_BP	GO:0048598~embryonic morphogenesis	36	9.18957506841648e-17	4.58910326097005e-15
GO_BP	GO:0007417~central nervous system development	46	1.30481607778148e-16	6.44951947017701e-15
GO_BP	GO:0000902~cell morphogenesis	39	1.71523194190136e-16	8.39250861269715e-15
GO_BP	GO:0048699~generation of neurons	49	6.76960119634371e-16	3.27919481950889e-14
GO_BP	GO:0032879~regulation of localization	65	1.01151368216743e-15	4.8512596796228e-14
GO_BP	GO:0043410~positive regulation of MAPK cascade	31	2.66055584337536e-15	1.25420350918472e-13
GO_BP	GO:0090066~regulation of anatomical structure size	32	2.66737227095437e-15	1.25420350918472e-13
GO_BP	GO:0002684~positive regulation of immune system process	45	2.69275732772936e-15	1.25420350918472e-13
GO_BP	GO:0043408~regulation of MAPK cascade	36	4.58409405271474e-15	2.1147953896524e-13
GO_BP	GO:0016477~cell migration	42	5.45865018613977e-15	2.49450014166614e-13
GO_BP	GO:0001775~cell activation	38	6.47333484000433e-15	2.93054523037205e-13
GO_BP	GO:0060537~muscle tissue development	27	9.26108758672434e-15	4.15376928426784e-13
GO_BP	GO:0009790~embryo development	44	9.84405820251877e-15	4.37473559018357e-13
GO_BP	GO:0014706~striated muscle tissue development	26	1.99571194764425e-14	8.78838970398977e-13
GO_BP	GO:0048870~cell motility	46	2.07692210380411e-14	9.06361321696135e-13
GO_BP	GO:0048666~neuron development	40	3.74755426722189e-14	1.62081722057347e-12
GO_BP	GO:0031175~neuron projection development	36	4.43468992499149e-14	1.90102991120874e-12
GO_BP	GO:0007517~muscle organ development	25	5.53394440140518e-14	2.35144093687778e-12
GO_BP	GO:0045893~positive regulation of DNA-templated transcription	54	9.58407283082387e-14	4.03697815587051e-12
GO_BP	GO:1902680~positive regulation of RNA biosynthetic process	54	1.00512752658635e-13	4.19727391274507e-12
GO_BP	GO:1903131~mononuclear cell differentiation	26	1.10216077734048e-13	4.56313402174128e-12
GO_BP	GO:0001932~regulation of protein phosphorylation	33	1.15559912677503e-13	4.73540208727267e-12
GO_BP	GO:0051093~negative regulation of developmental process	42	1.16332132201785e-13	4.73540208727267e-12
GO_BP	GO:0003007~heart morphogenesis	23	1.350512229539e-13	5.45156769990576e-12
GO_BP	GO:0009628~response to abiotic stimulus	44	2.43204759862822e-13	9.73623022128521e-12
GO_BP	GO:0051254~positive regulation of RNA metabolic process	57	2.78327186894529e-13	1.10509581419434e-11
GO_BP	GO:0002682~regulation of immune system process	54	3.93380355277367e-13	1.5492149926533e-11
GO_BP	GO:0006468~protein phosphorylation	26	4.00120471242258e-13	1.56305126023992e-11
GO_BP	GO:0001525~angiogenesis	25	4.47243469538437e-13	1.73315789315535e-11
GO_BP	GO:0045944~positive regulation of transcription by RNA polymerase II	45	4.58031193584129e-13	1.76087547755676e-11
GO_BP	GO:0044093~positive regulation of molecular function	37	4.64590455312249e-13	1.77202847679727e-11
GO_BP	GO:0051049~regulation of transport	53	5.60840634693171e-13	2.12243127691697e-11
GO_BP	GO:0002521~leukocyte differentiation	27	5.76413423781664e-13	2.16445474790572e-11
GO_BP	GO:0065009~regulation of molecular function	49	5.89592172178181e-13	2.19691114002393e-11
GO_BP	GO:0016310~phosphorylation	27	7.10447596572838e-13	2.62702912809071e-11
GO_BP	GO:0003206~cardiac chamber morphogenesis	17	7.77386556506972e-13	2.8527730906968e-11
GO_BP	GO:0042325~regulation of phosphorylation	33	9.16317530957456e-13	3.32325560497199e-11
GO_BP	GO:0019220~regulation of phosphate metabolic process	36	9.19315134323382e-13	3.32325560497199e-11
GO_BP	GO:0051174~regulation of phosphorus metabolic process	36	9.51656805909118e-13	3.41468560579538e-11
GO_BP	GO:0045321~leukocyte activation	32	1.09447683021605e-12	3.89826894526951e-11
GO_BP	GO:0031399~regulation of protein modification process	38	1.15035796126179e-12	4.06739705427161e-11
GO_BP	GO:0045935~positive regulation of nucleobase-containing compound metabolic process	59	1.59980886025588e-12	5.61556095585469e-11
GO_BP	GO:0030198~extracellular matrix organization	22	2.13660495614463e-12	7.44583770328388e-11
GO_BP	GO:0030097~hemopoiesis	33	2.27465139719321e-12	7.84007635508774e-11
GO_BP	GO:0043062~extracellular structure organization	22	2.2821031504281e-12	7.84007635508774e-11
GO_BP	GO:0045229~external encapsulating structure organization	22	2.43785861826108e-12	8.31618813158919e-11
GO_BP	GO:0051146~striated muscle cell differentiation	20	2.93474418446434e-12	9.9411893912904e-11
GO_BP	GO:0042692~muscle cell differentiation	22	3.38875442066758e-12	1.13993933428568e-10
GO_BP	GO:0032535~regulation of cellular component size	24	3.61106514831896e-12	1.20634479851428e-10
GO_BP	GO:0072001~renal system development	23	3.76676358447601e-12	1.24973991802752e-10
GO_BP	GO:0050867~positive regulation of cell activation	25	3.99967201207607e-12	1.31798715826507e-10
GO_BP	GO:0002009~morphogenesis of an epithelium	27	4.21514025961191e-12	1.3796040147e-10
GO_BP	GO:0080090~regulation of primary metabolic process	106	4.27998229231228e-12	1.39142511570206e-10
GO_BP	GO:0048812~neuron projection morphogenesis	28	4.64198688903445e-12	1.49905229936553e-10
GO_BP	GO:0120039~plasma membrane bounded cell projection morphogenesis	28	5.80162590912636e-12	1.86113085455683e-10
GO_BP	GO:0003205~cardiac chamber development	18	6.46486963425153e-12	2.060251875547e-10
GO_BP	GO:0032970~regulation of actin filament-based process	25	6.75057785487492e-12	2.13230993795729e-10
GO_BP	GO:1903706~regulation of hemopoiesis	26	6.77902003396825e-12	2.13230993795729e-10
GO_BP	GO:0032868~response to insulin	21	7.14562427028879e-12	2.23312283646961e-10
GO_BP	GO:0003231~cardiac ventricle development	16	7.69851423927327e-12	2.39048737019485e-10
GO_BP	GO:0048858~cell projection morphogenesis	28	8.21415617333087e-12	2.53435493653597e-10
GO_BP	GO:0001934~positive regulation of protein phosphorylation	25	8.29547368367682e-12	2.54324522302092e-10
GO_BP	GO:0034330~cell junction organization	29	8.68348265439691e-12	2.64545848917601e-10
GO_BP	GO:0007229~integrin-mediated signaling pathway	15	9.50707885795295e-12	2.87826812424526e-10
GO_BP	GO:0010562~positive regulation of phosphorus metabolic process	27	1.05339286726431e-11	3.14977472162241e-10
GO_BP	GO:0045937~positive regulation of phosphate metabolic process	27	1.05339286726431e-11	3.14977472162241e-10
GO_BP	GO:0010628~positive regulation of gene expression	43	1.17961042922816e-11	3.50554166820932e-10
GO_BP	GO:0060255~regulation of macromolecule metabolic process	116	1.20390069750032e-11	3.55591157237291e-10
GO_BP	GO:0051241~negative regulation of multicellular organismal process	43	1.27192194082413e-11	3.73405447354673e-10
GO_BP	GO:0007420~brain development	33	1.48621853697608e-11	4.3368931283808e-10
GO_BP	GO:0120036~plasma membrane bounded cell projection organization	42	1.50174761245276e-11	4.35596732618033e-10
GO_BP	GO:0001822~kidney development	22	1.52226614553086e-11	4.38920071961399e-10
GO_BP	GO:0060341~regulation of cellular localization	39	1.56562924947747e-11	4.4875195766088e-10
GO_BP	GO:0050769~positive regulation of neurogenesis	20	1.58731420715143e-11	4.52291177614209e-10
GO_BP	GO:0060322~head development	34	1.62034842729727e-11	4.59003963849588e-10
GO_BP	GO:0009611~response to wounding	26	1.90804556705359e-11	5.37358879465558e-10
GO_BP	GO:0042327~positive regulation of phosphorylation	25	2.68428986954445e-11	7.51601163472446e-10
GO_BP	GO:0042063~gliogenesis	21	2.76393218430581e-11	7.69453304642376e-10
GO_BP	GO:0032869~cellular response to insulin stimulus	18	3.18138051340991e-11	8.80606126111863e-10
GO_BP	GO:0010001~glial cell differentiation	19	3.22287914627876e-11	8.87024237759905e-10
GO_BP	GO:0019222~regulation of metabolic process	121	3.33999250475368e-11	9.14063485481741e-10
GO_BP	GO:0046649~lymphocyte activation	27	3.71284010615589e-11	1.01039311652916e-09
GO_BP	GO:0045765~regulation of angiogenesis	23	3.78565197313469e-11	1.02445241105388e-09
GO_BP	GO:0048738~cardiac muscle tissue development	18	4.35601739659171e-11	1.17225268161612e-09
GO_BP	GO:0032880~regulation of protein localization	36	4.75542189315893e-11	1.27266650002552e-09
GO_BP	GO:0031401~positive regulation of protein modification process	28	4.83119891886267e-11	1.2858421737896e-09
GO_BP	GO:0019221~cytokine-mediated signaling pathway	25	4.93365639624135e-11	1.30593615209798e-09
GO_BP	GO:1901342~regulation of vasculature development	23	6.0471582203866e-11	1.59198013149743e-09
GO_BP	GO:0030030~cell projection organization	42	6.15520686745838e-11	1.61166605761991e-09
GO_BP	GO:0002696~positive regulation of leukocyte activation	23	6.66842377020948e-11	1.73665831951047e-09
GO_BP	GO:0050767~regulation of neurogenesis	23	1.04632229584215e-10	2.71036641767881e-09
GO_BP	GO:0051050~positive regulation of transport	34	1.47980320390226e-10	3.81285463813965e-09
GO_BP	GO:0051493~regulation of cytoskeleton organization	27	1.57174925594924e-10	4.02833513006249e-09
GO_BP	GO:0051130~positive regulation of cellular component organization	39	1.61394938827014e-10	4.11472149304239e-09
GO_BP	GO:0030098~lymphocyte differentiation	20	1.78774187524784e-10	4.53393803335106e-09
GO_BP	GO:0032103~positive regulation of response to external stimulus	28	1.88058041418534e-10	4.74454766995511e-09
GO_BP	GO:0045596~negative regulation of cell differentiation	31	2.11711935949098e-10	5.31364050641156e-09
GO_BP	GO:0032956~regulation of actin cytoskeleton organization	22	2.193227030061e-10	5.47628439877086e-09
GO_BP	GO:0009605~response to external stimulus	54	2.34992643769611e-10	5.83745828933331e-09
GO_BP	GO:0003208~cardiac ventricle morphogenesis	12	2.49539994507727e-10	6.16720272140525e-09
GO_BP	GO:0010810~regulation of cell-substrate adhesion	18	2.65460390480591e-10	6.52736107354306e-09
GO_BP	GO:0044087~regulation of cellular component biogenesis	37	2.82788702147263e-10	6.91832562222901e-09
GO_BP	GO:1903708~positive regulation of hemopoiesis	17	3.28225835020271e-10	7.94962972419097e-09
GO_BP	GO:1902107~positive regulation of leukocyte differentiation	17	3.28225835020271e-10	7.94962972419097e-09
GO_BP	GO:1902903~regulation of supramolecular fiber organization	23	3.56446268167808e-10	8.54765209408348e-09
GO_BP	GO:0001654~eye development	23	3.56446268167808e-10	8.54765209408348e-09
GO_BP	GO:0051962~positive regulation of nervous system development	20	3.75495700568832e-10	8.96010430322869e-09
GO_BP	GO:0051897~positive regulation of phosphatidylinositol 3-kinase/protein kinase B signal transduction	17	3.79459133811404e-10	9.01029433422764e-09
GO_BP	GO:0150063~visual system development	23	4.28505115484319e-10	1.0125262338566e-08
GO_BP	GO:0060429~epithelium development	38	4.72418957965157e-10	1.11087253999185e-08
GO_BP	GO:0010594~regulation of endothelial cell migration	18	4.81100684614165e-10	1.12526990210488e-08
GO_BP	GO:1901652~response to peptide	34	4.83187736659403e-10	1.12526990210488e-08
GO_BP	GO:0050678~regulation of epithelial cell proliferation	23	4.90362080465727e-10	1.13651383625645e-08
GO_BP	GO:0009987~cellular process	198	4.93137868843105e-10	1.13750468413143e-08
GO_BP	GO:0051251~positive regulation of lymphocyte activation	21	5.05544344524224e-10	1.16059564212101e-08
GO_BP	GO:0048880~sensory system development	23	5.85197393302967e-10	1.33712083639602e-08
GO_BP	GO:0001704~formation of primary germ layer	14	6.1265229969773e-10	1.39328062898395e-08
GO_BP	GO:0051960~regulation of nervous system development	24	6.86031929896773e-10	1.55286853664484e-08
GO_BP	GO:0051247~positive regulation of protein metabolic process	35	8.29853174628479e-10	1.869678501349e-08
GO_BP	GO:0022407~regulation of cell-cell adhesion	25	9.20290588747567e-10	2.06383685735797e-08
GO_BP	GO:2000177~regulation of neural precursor cell proliferation	13	9.67707202191747e-10	2.16017220618287e-08
GO_BP	GO:0006897~endocytosis	25	1.11312483621504e-09	2.47338381037875e-08
GO_BP	GO:0061564~axon development	23	1.16652775780091e-09	2.58021025515417e-08
GO_BP	GO:0043067~regulation of programmed cell death	46	1.2670606324321e-09	2.78983713795503e-08
GO_BP	GO:0034097~response to cytokine	33	1.27936799180976e-09	2.80418939019298e-08
GO_BP	GO:0050865~regulation of cell activation	28	1.28596091530957e-09	2.80594354673853e-08
GO_BP	GO:0071345~cellular response to cytokine stimulus	31	1.33667480959729e-09	2.90352142497277e-08
GO_BP	GO:0034762~regulation of transmembrane transport	24	1.35842272058962e-09	2.93758913327505e-08
GO_BP	GO:0002429~immune response-activating cell surface receptor signaling pathway	18	1.55731839014535e-09	3.35273345860625e-08
GO_BP	GO:0010595~positive regulation of endothelial cell migration	14	1.58670019714404e-09	3.40087422786095e-08
GO_BP	GO:0042981~regulation of apoptotic process	45	1.67108812909502e-09	3.56596955829791e-08
GO_BP	GO:0002768~immune response-regulating cell surface receptor signaling pathway	19	1.72148640090069e-09	3.65740356401884e-08
GO_BP	GO:0051246~regulation of protein metabolic process	49	1.84986063537535e-09	3.91298031343152e-08
GO_BP	GO:0045664~regulation of neuron differentiation	16	1.91960347553128e-09	4.04285184151022e-08
GO_BP	GO:0050679~positive regulation of epithelial cell proliferation	17	1.93306429772156e-09	4.05357725461612e-08
GO_BP	GO:0045621~positive regulation of lymphocyte differentiation	14	2.2704854552636e-09	4.74061704538659e-08
GO_BP	GO:0009612~response to mechanical stimulus	17	2.64328246644032e-09	5.49530483580982e-08
GO_BP	GO:0038127~ERBB signaling pathway	13	3.05316797425719e-09	6.3203186612401e-08
GO_BP	GO:0034329~cell junction assembly	19	3.07499164223871e-09	6.33840830425715e-08
GO_BP	GO:0007409~axonogenesis	21	3.33977954654922e-09	6.85503903537476e-08
GO_BP	GO:0048667~cell morphogenesis involved in neuron differentiation	23	3.62129072050485e-09	7.40149040089684e-08
GO_BP	GO:0071396~cellular response to lipid	25	3.95793811317751e-09	8.05556815976128e-08
GO_BP	GO:0042060~wound healing	20	4.11873074651124e-09	8.31297155670853e-08
GO_BP	GO:1902105~regulation of leukocyte differentiation	20	4.11873074651124e-09	8.31297155670853e-08
GO_BP	GO:0048639~positive regulation of developmental growth	15	4.41555004319352e-09	8.87507236897485e-08
GO_BP	GO:0042592~homeostatic process	43	4.6475950587999e-09	9.30287209290361e-08
GO_BP	GO:0060415~muscle tissue morphogenesis	11	4.97490848300662e-09	9.91706036694818e-08
GO_BP	GO:0032101~regulation of response to external stimulus	37	5.81045886463637e-09	1.15351896476634e-07
GO_BP	GO:0010468~regulation of gene expression	99	5.86370317902589e-09	1.15933788568169e-07
GO_BP	GO:0001936~regulation of endothelial cell proliferation	15	6.32719341399706e-09	1.24589125599194e-07
GO_BP	GO:0033043~regulation of organelle organization	37	7.21703000613765e-09	1.41535600606198e-07
GO_BP	GO:0010556~regulation of macromolecule biosynthetic process	100	7.76164989509834e-09	1.51602548757485e-07
GO_BP	GO:0007044~cell-substrate junction assembly	9	7.8665672168281e-09	1.5303474537476e-07
GO_BP	GO:0007423~sensory organ development	26	8.81199542900648e-09	1.7074122343243e-07
GO_BP	GO:0045859~regulation of protein kinase activity	20	8.9347628472386e-09	1.71067159019857e-07
GO_BP	GO:0018193~peptidyl-amino acid modification	20	8.9347628472386e-09	1.71067159019857e-07
GO_BP	GO:0043010~camera-type eye development	20	8.9347628472386e-09	1.71067159019857e-07
GO_BP	GO:0007173~epidermal growth factor receptor signaling pathway	12	9.18414594498358e-09	1.75149617942915e-07
GO_BP	GO:0044419~biological process involved in interspecies interaction between organisms	45	9.55289162953914e-09	1.80774955716945e-07
GO_BP	GO:1903039~positive regulation of leukocyte cell-cell adhesion	18	9.55375488512342e-09	1.80774955716945e-07
GO_BP	GO:0012501~programmed cell death	36	1.03029457523913e-08	1.94192487255188e-07
GO_BP	GO:0048009~insulin-like growth factor receptor signaling pathway	11	1.06857630075388e-08	2.00627271350844e-07
GO_BP	GO:0051896~regulation of phosphatidylinositol 3-kinase/protein kinase B signal transduction	18	1.10985421563079e-08	2.07572734382839e-07
GO_BP	GO:0060840~artery development	12	1.126873366567e-08	2.09945176448098e-07
GO_BP	GO:0150115~cell-substrate junction organization	9	1.17300984096109e-08	2.16895547760173e-07
GO_BP	GO:0008219~cell death	36	1.17313446558971e-08	2.16895547760173e-07
GO_BP	GO:0010975~regulation of neuron projection development	22	1.19832359932236e-08	2.207102477231e-07
GO_BP	GO:0033993~response to lipid	31	1.30645125090935e-08	2.39714009825942e-07
GO_BP	GO:0048644~muscle organ morphogenesis	11	1.35923353635651e-08	2.48457632079658e-07
GO_BP	GO:0055008~cardiac muscle tissue morphogenesis	10	1.3803767202947e-08	2.51373865906297e-07
GO_BP	GO:0006915~apoptotic process	35	1.40245545351988e-08	2.54437985649823e-07
GO_BP	GO:0007492~endoderm development	11	1.52921249023159e-08	2.76399451592605e-07
GO_BP	GO:0045927~positive regulation of growth	17	1.75102400925962e-08	3.14268852834962e-07
GO_BP	GO:0002694~regulation of leukocyte activation	25	1.75170500135094e-08	3.14268852834962e-07
GO_BP	GO:0050851~antigen receptor-mediated signaling pathway	14	1.80187667886062e-08	3.22077145107041e-07
GO_BP	GO:0022409~positive regulation of cell-cell adhesion	19	1.90351516125228e-08	3.38993655923017e-07
GO_BP	GO:0030900~forebrain development	21	1.91985779161411e-08	3.40651690204349e-07
GO_BP	GO:0030036~actin cytoskeleton organization	24	2.28186479228014e-08	4.03407045759306e-07
GO_BP	GO:0050778~positive regulation of immune response	27	2.54518378429509e-08	4.48322554586378e-07
GO_BP	GO:1901888~regulation of cell junction assembly	17	2.652120117614e-08	4.65466298902978e-07
GO_BP	GO:0007411~axon guidance	16	2.67665834121076e-08	4.68077003784294e-07
GO_BP	GO:0042110~T cell activation	19	2.82620324605029e-08	4.89827162149312e-07
GO_BP	GO:0034765~regulation of monoatomic ion transmembrane transport	19	2.82620324605029e-08	4.89827162149312e-07
GO_BP	GO:0097485~neuron projection guidance	16	2.83137087947579e-08	4.89827162149312e-07
GO_BP	GO:0051147~regulation of muscle cell differentiation	14	2.95445835540836e-08	5.09302358491036e-07
GO_BP	GO:0043549~regulation of kinase activity	20	3.02840540096348e-08	5.20198431286068e-07
GO_BP	GO:0043069~negative regulation of programmed cell death	32	3.35527263158016e-08	5.74308856090964e-07
GO_BP	GO:1904062~regulation of monoatomic cation transmembrane transport	18	3.38474389759589e-08	5.77313360561778e-07
GO_BP	GO:0055010~ventricular cardiac muscle tissue morphogenesis	9	3.46024615095687e-08	5.88120433517021e-07
GO_BP	GO:0040008~regulation of growth	25	3.54867098403479e-08	6.01040637995262e-07
GO_BP	GO:0008286~insulin receptor signaling pathway	12	3.8523470975791e-08	6.50201022323107e-07
GO_BP	GO:0045860~positive regulation of protein kinase activity	15	3.91895170727433e-08	6.59145905209613e-07
GO_BP	GO:0097435~supramolecular fiber organization	25	3.9982940549377e-08	6.70163889346652e-07
GO_BP	GO:0009889~regulation of biosynthetic process	100	4.03064029599785e-08	6.73255917028054e-07
GO_BP	GO:0007369~gastrulation	14	4.42965790449877e-08	7.37362985889762e-07
GO_BP	GO:0030029~actin filament-based process	25	4.77284085263282e-08	7.91768530484704e-07
GO_BP	GO:0030183~B cell differentiation	12	5.00423062532307e-08	8.27320585292319e-07
GO_BP	GO:0043066~negative regulation of apoptotic process	31	5.25437876106908e-08	8.65721453014238e-07
GO_BP	GO:0060562~epithelial tube morphogenesis	18	5.74286904278806e-08	9.42998564178487e-07
GO_BP	GO:0048585~negative regulation of response to stimulus	46	6.32451988454378e-08	1.0349991324571e-06
GO_BP	GO:0060485~mesenchyme development	17	6.42145650841913e-08	1.04732442177718e-06
GO_BP	GO:0002376~immune system process	55	7.04921767737682e-08	1.14585269896689e-06
GO_BP	GO:0048638~regulation of developmental growth	18	7.16553121837026e-08	1.15899761462665e-06
GO_BP	GO:0008285~negative regulation of cell population proliferation	28	7.177937332535e-08	1.15899761462665e-06
GO_BP	GO:0031032~actomyosin structure organization	12	7.61470638974887e-08	1.22533181745089e-06
GO_BP	GO:1902692~regulation of neuroblast proliferation	9	7.63935195850882e-08	1.22533181745089e-06
GO_BP	GO:0009892~negative regulation of metabolic process	67	8.08144697324145e-08	1.2898641624282e-06
GO_BP	GO:0043085~positive regulation of catalytic activity	22	8.0949361143306e-08	1.2898641624282e-06
GO_BP	GO:0035051~cardiocyte differentiation	12	8.26253591174597e-08	1.31225324447533e-06
GO_BP	GO:0031589~cell-substrate adhesion	14	8.41021103079801e-08	1.33134190304528e-06
GO_BP	GO:0033674~positive regulation of kinase activity	15	8.77049329844516e-08	1.38385242793708e-06
GO_BP	GO:0033554~cellular response to stress	43	9.49637966259547e-08	1.49245725500946e-06
GO_BP	GO:1903829~positive regulation of protein localization	22	9.52042303463921e-08	1.49245725500946e-06
GO_BP	GO:0001952~regulation of cell-matrix adhesion	12	9.70676271225095e-08	1.51675995413367e-06
GO_BP	GO:0002757~immune response-activating signaling pathway	18	1.00860571506087e-07	1.57096015554818e-06
GO_BP	GO:0045619~regulation of lymphocyte differentiation	15	1.03170668246553e-07	1.60179075957148e-06
GO_BP	GO:0050790~regulation of catalytic activity	29	1.03524482226391e-07	1.60214885592536e-06
GO_BP	GO:0010811~positive regulation of cell-substrate adhesion	12	1.05095853216846e-07	1.62112101927047e-06
GO_BP	GO:0098657~import into cell	26	1.0541971946123e-07	1.62112101927047e-06
GO_BP	GO:0051347~positive regulation of transferase activity	16	1.15783066501897e-07	1.77485181688351e-06
GO_BP	GO:0006357~regulation of transcription by RNA polymerase II	58	1.18548251589791e-07	1.81150703691151e-06
GO_BP	GO:0050772~positive regulation of axonogenesis	10	1.20437941327994e-07	1.83459555909686e-06
GO_BP	GO:0050870~positive regulation of T cell activation	16	1.21305848306376e-07	1.84202360249557e-06
GO_BP	GO:0045637~regulation of myeloid cell differentiation	15	1.28273496145728e-07	1.94174004790596e-06
GO_BP	GO:0038063~collagen-activated tyrosine kinase receptor signaling pathway	9	1.35866277196762e-07	2.04390138739477e-06
GO_BP	GO:0018108~peptidyl-tyrosine phosphorylation	9	1.35866277196762e-07	2.04390138739477e-06
GO_BP	GO:0021782~glial cell development	12	1.43422022499578e-07	2.15088630646427e-06
GO_BP	GO:0018212~peptidyl-tyrosine modification	9	1.55801241023203e-07	2.32932472690245e-06
GO_BP	GO:0051249~regulation of lymphocyte activation	22	1.58269338764389e-07	2.35894362146061e-06
GO_BP	GO:0031581~hemidesmosome assembly	5	1.61271438840468e-07	2.3963154900099e-06
GO_BP	GO:0035994~response to muscle stretch	7	1.66721829080331e-07	2.46972642221751e-06
GO_BP	GO:0009968~negative regulation of signal transduction	39	1.76323513222957e-07	2.60399725015855e-06
GO_BP	GO:0051282~regulation of sequestering of calcium ion	12	1.79826242970618e-07	2.64765447097165e-06
GO_BP	GO:0010605~negative regulation of macromolecule metabolic process	63	1.80611188615797e-07	2.65115332622704e-06
GO_BP	GO:0003013~circulatory system process	22	1.85682213491576e-07	2.71735541436011e-06
GO_BP	GO:1903037~regulation of leukocyte cell-cell adhesion	19	1.99432041019705e-07	2.90978556234774e-06
GO_BP	GO:0042113~B cell activation	14	2.05065784128028e-07	2.98299897392243e-06
GO_BP	GO:0001938~positive regulation of endothelial cell proliferation	11	2.0600606227644e-07	2.98770468762598e-06
GO_BP	GO:0050776~regulation of immune response	32	2.13741300902015e-07	3.09063540766973e-06
GO_BP	GO:0071559~response to transforming growth factor beta	13	2.29524881965484e-07	3.30898371500239e-06
GO_BP	GO:0038065~collagen-activated signaling pathway	9	2.31368713825438e-07	3.32566780347306e-06
GO_BP	GO:0044057~regulation of system process	23	2.35746295530549e-07	3.37856525310645e-06
GO_BP	GO:0010959~regulation of metal ion transport	19	2.49181213726448e-07	3.56057167932423e-06
GO_BP	GO:0019722~calcium-mediated signaling	13	2.60205481001454e-07	3.69629134888869e-06
GO_BP	GO:0070665~positive regulation of leukocyte proliferation	13	2.60205481001454e-07	3.69629134888869e-06
GO_BP	GO:0048762~mesenchymal cell differentiation	13	2.94944270140964e-07	4.17751475018371e-06
GO_BP	GO:2000179~positive regulation of neural precursor cell proliferation	9	2.97599241512992e-07	4.20283010463246e-06
GO_BP	GO:0023057~negative regulation of signaling	40	3.29973402771702e-07	4.64648593902943e-06
GO_BP	GO:0010648~negative regulation of cell communication	40	3.35289601920075e-07	4.70766038174157e-06
GO_BP	GO:0002253~activation of immune response	19	3.4217342653294e-07	4.79042797146116e-06
GO_BP	GO:0051338~regulation of transferase activity	20	3.5759245135969e-07	4.9918669578857e-06
GO_BP	GO:0003176~aortic valve development	8	3.60875582616564e-07	5.02322219021447e-06
GO_BP	GO:0031349~positive regulation of defense response	20	3.7997056352973e-07	5.27386077288829e-06
GO_BP	GO:0050808~synapse organization	18	3.8598192398397e-07	5.34198982793814e-06
GO_BP	GO:0120035~regulation of plasma membrane bounded cell projection organization	24	3.99412500837471e-07	5.51212009702766e-06
GO_BP	GO:0051149~positive regulation of muscle cell differentiation	10	4.12368574168254e-07	5.67475390133813e-06
GO_BP	GO:0003229~ventricular cardiac muscle tissue development	9	4.27117428817239e-07	5.86106749345808e-06
GO_BP	GO:0050900~leukocyte migration	15	4.28762664085528e-07	5.86702357296695e-06
GO_BP	GO:0050878~regulation of body fluid levels	18	4.464174157363e-07	6.09139707556799e-06
GO_BP	GO:0035987~endodermal cell differentiation	8	4.91503780886438e-07	6.68776492869074e-06
GO_BP	GO:0071675~regulation of mononuclear cell migration	12	5.48140991126096e-07	7.43752089920114e-06
GO_BP	GO:0002764~immune response-regulating signaling pathway	19	5.68075143925611e-07	7.68646926585379e-06
GO_BP	GO:0003008~system process	48	5.76270441023492e-07	7.77563792846182e-06
GO_BP	GO:0030832~regulation of actin filament length	12	5.85159063137241e-07	7.87364028287998e-06
GO_BP	GO:0043269~regulation of monoatomic ion transport	20	5.96756054578613e-07	8.00744135284987e-06
GO_BP	GO:0031344~regulation of cell projection organization	24	6.18951199563507e-07	8.28231936653488e-06
GO_BP	GO:0045582~positive regulation of T cell differentiation	11	6.32741448141363e-07	8.44352499944011e-06
GO_BP	GO:0055007~cardiac muscle cell differentiation	10	6.52598285075598e-07	8.68457717831372e-06
GO_BP	GO:0006796~phosphate-containing compound metabolic process	38	6.90905608341939e-07	9.16916922413247e-06
GO_BP	GO:0000122~negative regulation of transcription by RNA polymerase II	29	7.02660537064005e-07	9.29969300966677e-06
GO_BP	GO:0043523~regulation of neuron apoptotic process	15	7.12211677798362e-07	9.40041789442852e-06
GO_BP	GO:0006793~phosphorus metabolic process	38	7.24731550378283e-07	9.53967290769675e-06
GO_BP	GO:0030217~T cell differentiation	13	7.48648305511468e-07	9.82778425988497e-06
GO_BP	GO:0080134~regulation of response to stress	38	7.60098734094399e-07	9.95113045392775e-06
GO_BP	GO:0022607~cellular component assembly	55	8.44387173779917e-07	1.10248287595416e-05
GO_BP	GO:0048732~gland development	19	8.50164811834584e-07	1.10704256680826e-05
GO_BP	GO:1902305~regulation of sodium ion transmembrane transport	8	8.73838871720007e-07	1.13481916745622e-05
GO_BP	GO:0002831~regulation of response to biotic stimulus	22	8.81753499230929e-07	1.14203581558145e-05
GO_BP	GO:1905314~semi-lunar valve development	8	1.0010217195059e-06	1.29305312247642e-05
GO_BP	GO:0030833~regulation of actin filament polymerization	11	1.12684737779266e-06	1.45171507926267e-05
GO_BP	GO:0003281~ventricular septum development	9	1.14082712144474e-06	1.46582667805791e-05
GO_BP	GO:0051252~regulation of RNA metabolic process	71	1.17112287090954e-06	1.50077227161001e-05
GO_BP	GO:1905475~regulation of protein localization to membrane	13	1.28502093909483e-06	1.64238560131276e-05
GO_BP	GO:0060411~cardiac septum morphogenesis	9	1.39387437230029e-06	1.77682301563752e-05
GO_BP	GO:0110053~regulation of actin filament organization	15	1.42585764138853e-06	1.81282268107245e-05
GO_BP	GO:0070663~regulation of leukocyte proliferation	15	1.48675505862424e-06	1.88529882303032e-05
GO_BP	GO:0098609~cell-cell adhesion	21	1.5121018765709e-06	1.91084018283699e-05
GO_BP	GO:0045892~negative regulation of DNA-templated transcription	34	1.51478660241413e-06	1.91084018283699e-05
GO_BP	GO:0061138~morphogenesis of a branching epithelium	12	1.55790155992259e-06	1.96012341721169e-05
GO_BP	GO:0006355~regulation of DNA-templated transcription	66	1.56199835536151e-06	1.96018653714278e-05
GO_BP	GO:0032271~regulation of protein polymerization	13	1.65885935527891e-06	2.07636039198218e-05
GO_BP	GO:0048010~vascular endothelial growth factor receptor signaling pathway	9	1.69323276621118e-06	2.10848830836168e-05
GO_BP	GO:0003170~heart valve development	9	1.69323276621118e-06	2.10848830836168e-05
GO_BP	GO:2001141~regulation of RNA biosynthetic process	66	1.77537692778911e-06	2.20510918928473e-05
GO_BP	GO:1902679~negative regulation of RNA biosynthetic process	34	1.78842347710832e-06	2.21563256345593e-05
GO_BP	GO:0009607~response to biotic stimulus	38	1.88305644272422e-06	2.32691974708064e-05
GO_BP	GO:0001706~endoderm formation	8	1.8940360571443e-06	2.33453197476005e-05
GO_BP	GO:0043405~regulation of MAP kinase activity	10	1.9125874871358e-06	2.35141466692533e-05
GO_BP	GO:2001044~regulation of integrin-mediated signaling pathway	6	1.96295296113377e-06	2.40722636550176e-05
GO_BP	GO:0021537~telencephalon development	15	1.98130702814851e-06	2.42359879907863e-05
GO_BP	GO:0048568~embryonic organ development	19	2.0845593594675e-06	2.54347746530493e-05
GO_BP	GO:0001501~skeletal system development	20	2.18707564868573e-06	2.66185790005872e-05
GO_BP	GO:0021953~central nervous system neuron differentiation	13	2.23616068419478e-06	2.71477753239085e-05
GO_BP	GO:0019219~regulation of nucleobase-containing compound metabolic process	74	2.27767562033128e-06	2.75826517622118e-05
GO_BP	GO:0060041~retina development in camera-type eye	12	2.31173092156352e-06	2.7925248339286e-05
GO_BP	GO:0045773~positive regulation of axon extension	7	2.32478875281519e-06	2.80131261657631e-05
GO_BP	GO:0071900~regulation of protein serine/threonine kinase activity	13	2.58689712289547e-06	3.10941182712299e-05
GO_BP	GO:0001817~regulation of cytokine production	27	2.67602434109912e-06	3.20857968026835e-05
GO_BP	GO:0048013~ephrin receptor signaling pathway	9	2.69025817303996e-06	3.21603357605696e-05
GO_BP	GO:0038093~Fc receptor signaling pathway	8	2.69551947126162e-06	3.21603357605696e-05
GO_BP	GO:0031347~regulation of defense response	27	2.78452101342585e-06	3.31405891622477e-05
GO_BP	GO:0001763~morphogenesis of a branching structure	12	2.87082308867367e-06	3.40006529132892e-05
GO_BP	GO:1903169~regulation of calcium ion transmembrane transport	12	2.87082308867367e-06	3.40006529132892e-05
GO_BP	GO:0072006~nephron development	11	2.99536969292849e-06	3.52174048362758e-05
GO_BP	GO:0050770~regulation of axonogenesis	11	2.99536969292849e-06	3.52174048362758e-05
GO_BP	GO:0046777~protein autophosphorylation	11	2.99536969292849e-06	3.52174048362758e-05
GO_BP	GO:0051924~regulation of calcium ion transport	14	3.03062801631058e-06	3.55456709709648e-05
GO_BP	GO:0048645~animal organ formation	7	3.17743135594323e-06	3.71774818555289e-05
GO_BP	GO:0008361~regulation of cell size	12	3.19446797805906e-06	3.72867539414894e-05
GO_BP	GO:0045934~negative regulation of nucleobase-containing compound metabolic process	37	3.50824414364822e-06	4.08508044034422e-05
GO_BP	GO:0043254~regulation of protein-containing complex assembly	18	3.51963371450109e-06	4.0885145594828e-05
GO_BP	GO:0018107~peptidyl-threonine phosphorylation	7	3.69039863472685e-06	4.27662463794662e-05
GO_BP	GO:0003279~cardiac septum development	10	3.70382554438641e-06	4.28194055775841e-05
GO_BP	GO:0001101~response to acid chemical	11	3.81277617964897e-06	4.38695672546784e-05
GO_BP	GO:0008064~regulation of actin polymerization or depolymerization	11	3.81277617964897e-06	4.38695672546784e-05
GO_BP	GO:0050920~regulation of chemotaxis	13	3.95131083693113e-06	4.52485808371026e-05
GO_BP	GO:0000165~MAPK cascade	13	3.95131083693113e-06	4.52485808371026e-05
GO_BP	GO:0006935~chemotaxis	16	4.08043076784604e-06	4.66169967911467e-05
GO_BP	GO:0032835~glomerulus development	8	4.18762101361816e-06	4.77290263293326e-05
GO_BP	GO:0008015~blood circulation	18	4.21788577947282e-06	4.79611237459304e-05
GO_BP	GO:0033627~cell adhesion mediated by integrin	7	4.26876170322483e-06	4.84259524365833e-05
GO_BP	GO:0042330~taxis	16	4.37565600691535e-06	4.95226114427523e-05
GO_BP	GO:0045088~regulation of innate immune response	19	4.39927331082692e-06	4.9599139105005e-05
GO_BP	GO:0008104~protein localization	44	4.40289632847898e-06	4.9599139105005e-05
GO_BP	GO:0090109~regulation of cell-substrate junction assembly	8	4.65242416137124e-06	5.21674598094497e-05
GO_BP	GO:0051893~regulation of focal adhesion assembly	8	4.65242416137124e-06	5.21674598094497e-05
GO_BP	GO:0022414~reproductive process	38	4.67434776419008e-06	5.22922415005468e-05
GO_BP	GO:0051641~cellular localization	54	4.71717520841175e-06	5.26497620035634e-05
GO_BP	GO:0050863~regulation of T cell activation	17	4.7579171482886e-06	5.29824153248505e-05
GO_BP	GO:0070727~cellular macromolecule localization	44	4.86241899780372e-06	5.40219211590853e-05
GO_BP	GO:0045123~cellular extravasation	7	4.91870793044277e-06	5.45222453433976e-05
GO_BP	GO:0032836~glomerular basement membrane development	5	5.06951423831075e-06	5.6065586690359e-05
GO_BP	GO:0002220~innate immune response activating cell surface receptor signaling pathway	8	5.15938820878799e-06	5.68001738258386e-05
GO_BP	GO:0003179~heart valve morphogenesis	8	5.15938820878799e-06	5.68001738258386e-05
GO_BP	GO:0048863~stem cell differentiation	12	5.33691980287416e-06	5.84887772061593e-05
GO_BP	GO:0045580~regulation of T cell differentiation	12	5.33691980287416e-06	5.84887772061593e-05
GO_BP	GO:0007010~cytoskeleton organization	33	5.39939056440305e-06	5.90398372324343e-05
GO_BP	GO:0007528~neuromuscular junction development	7	5.6468084929481e-06	6.1606171936578e-05
GO_BP	GO:0045766~positive regulation of angiogenesis	12	6.17686415852031e-06	6.72375954693761e-05
GO_BP	GO:0014044~Schwann cell development	7	6.46002894090258e-06	7.0162287420924e-05
GO_BP	GO:2000377~regulation of reactive oxygen species metabolic process	11	6.75224672585227e-06	7.31719980761262e-05
GO_BP	GO:0070201~regulation of establishment of protein localization	20	7.13587140424513e-06	7.70167125327114e-05
GO_BP	GO:1904018~positive regulation of vasculature development	12	7.13883235491069e-06	7.70167125327114e-05
GO_BP	GO:0150116~regulation of cell-substrate junction organization	8	7.67057261269034e-06	8.25694527463823e-05
GO_BP	GO:0031346~positive regulation of cell projection organization	16	7.92111754364203e-06	8.50773689166341e-05
GO_BP	GO:0016192~vesicle-mediated transport	33	8.29580829282685e-06	8.89046357753391e-05
GO_BP	GO:0071560~cellular response to transforming growth factor beta stimulus	11	8.38724807067034e-06	8.96861581773225e-05
GO_BP	GO:0048844~artery morphogenesis	8	8.43597362553674e-06	9.00084939253303e-05
GO_BP	GO:0071677~positive regulation of mononuclear cell migration	9	8.46363408213268e-06	9.01051505359356e-05
GO_BP	GO:0051253~negative regulation of RNA metabolic process	34	9.12456034281314e-06	9.69284436416379e-05
GO_BP	GO:0031667~response to nutrient levels	19	9.53702905429765e-06	0.000101088334221046
GO_BP	GO:0040011~locomotion	16	9.58003234356243e-06	0.000101183936485224
GO_BP	GO:0003018~vascular process in circulatory system	14	9.5878255257469e-06	0.000101183936485224
GO_BP	GO:0008283~cell population proliferation	23	9.94904406529665e-06	0.000104767759678906
GO_BP	GO:0051057~positive regulation of small GTPase mediated signal transduction	8	1.01576358080146e-05	0.000106732294694193
GO_BP	GO:0045646~regulation of erythrocyte differentiation	7	1.0717794558325e-05	0.000112131742636126
GO_BP	GO:0033628~regulation of cell adhesion mediated by integrin	7	1.0717794558325e-05	0.000112131742636126
GO_BP	GO:0043588~skin development	14	1.07540175131054e-05	0.000112268234554919
GO_BP	GO:0043491~phosphatidylinositol 3-kinase/protein kinase B signal transduction	8	1.11219224735609e-05	0.000115859338627804
GO_BP	GO:0071229~cellular response to acid chemical	9	1.13489119524405e-05	0.000117970234973437
GO_BP	GO:0048592~eye morphogenesis	11	1.14782455244699e-05	0.000119059146296643
GO_BP	GO:0043200~response to amino acid	10	1.18250743865862e-05	0.000122394573351759
GO_BP	GO:0014037~Schwann cell differentiation	7	1.20756089505727e-05	0.000124721214832781
GO_BP	GO:0070167~regulation of biomineral tissue development	9	1.21872952757966e-05	0.000125606932587146
GO_BP	GO:0006942~regulation of striated muscle contraction	9	1.3077243767418e-05	0.000134492927408435
GO_BP	GO:0021987~cerebral cortex development	10	1.33023478960041e-05	0.000136518163576787
GO_BP	GO:0044085~cellular component biogenesis	55	1.34447687185227e-05	0.000137688075417599
GO_BP	GO:0018210~peptidyl-threonine modification	7	1.35691782942042e-05	0.000138668986618408
GO_BP	GO:0060349~bone morphogenesis	9	1.40212796544666e-05	0.000142987533992077
GO_BP	GO:0007160~cell-matrix adhesion	10	1.49341984982999e-05	0.000151977431776817
GO_BP	GO:0061005~cell differentiation involved in kidney development	7	1.52085030650522e-05	0.000154444421063129
GO_BP	GO:0002833~positive regulation of response to biotic stimulus	15	1.54414343126787e-05	0.00015648181550338
GO_BP	GO:0043536~positive regulation of blood vessel endothelial cell migration	8	1.57707049648726e-05	0.00015915269760384
GO_BP	GO:0014902~myotube differentiation	8	1.57707049648726e-05	0.00015915269760384
GO_BP	GO:0048754~branching morphogenesis of an epithelial tube	10	1.58121230776812e-05	0.000159238927626378
GO_BP	GO:0001667~ameboidal-type cell migration	10	1.67336323326554e-05	0.000168169533235234
GO_BP	GO:0051707~response to other organism	35	1.71912632506764e-05	0.000172187155327339
GO_BP	GO:1905477~positive regulation of protein localization to membrane	9	1.72044969402213e-05	0.000172187155327339
GO_BP	GO:0034142~toll-like receptor 4 signaling pathway	6	1.77167597763482e-05	0.000176948421353878
GO_BP	GO:0043207~response to external biotic stimulus	35	1.79015982200958e-05	0.000178426629173136
GO_BP	GO:0045787~positive regulation of cell cycle	15	1.8106717522634e-05	0.000180100492155316
GO_BP	GO:0002028~regulation of sodium ion transport	8	1.86370898719873e-05	0.000184996031434235
GO_BP	GO:0022612~gland morphogenesis	9	1.96474613998453e-05	0.000194626386545707
GO_BP	GO:0003151~outflow tract morphogenesis	8	2.19205257195186e-05	0.000216700054255812
GO_BP	GO:0048878~chemical homeostasis	26	2.24192502150147e-05	0.00022117891658153
GO_BP	GO:0045165~cell fate commitment	13	2.29274181819349e-05	0.000225732548116449
GO_BP	GO:0007519~skeletal muscle tissue development	10	2.32375026866078e-05	0.000228321425991741
GO_BP	GO:0060627~regulation of vesicle-mediated transport	19	2.41182220442905e-05	0.000236495278507172
GO_BP	GO:0060560~developmental growth involved in morphogenesis	10	2.45105346942772e-05	0.000239856626381977
GO_BP	GO:0045089~positive regulation of innate immune response	14	2.55688080150783e-05	0.000249205847132875
GO_BP	GO:0051056~regulation of small GTPase mediated signal transduction	14	2.55688080150783e-05	0.000249205847132875
GO_BP	GO:0030516~regulation of axon extension	8	2.56668587315266e-05	0.000249659164047218
GO_BP	GO:0009894~regulation of catabolic process	29	2.75796820851557e-05	0.00026772741487073
GO_BP	GO:0014823~response to activity	8	2.77288613465845e-05	0.000268637208725711
GO_BP	GO:0050807~regulation of synapse organization	14	2.90936499822105e-05	0.000281296687652351
GO_BP	GO:0010092~specification of animal organ identity	5	2.98549162489265e-05	0.00028761558735179
GO_BP	GO:0051279~regulation of release of sequestered calcium ion into cytosol	8	2.99253212273538e-05	0.00028761558735179
GO_BP	GO:0048008~platelet-derived growth factor receptor signaling pathway	8	2.99253212273538e-05	0.00028761558735179
GO_BP	GO:0048589~developmental growth	17	3.00557320555865e-05	0.000287727205686286
GO_BP	GO:0040007~growth	17	3.00557320555865e-05	0.000287727205686286
GO_BP	GO:0050921~positive regulation of chemotaxis	10	3.02304848394119e-05	0.000288829326552488
GO_BP	GO:1903076~regulation of protein localization to plasma membrane	9	3.06152816654286e-05	0.000291929969266409
GO_BP	GO:0001954~positive regulation of cell-matrix adhesion	7	3.17055166614136e-05	0.000301731871724729
GO_BP	GO:0030100~regulation of endocytosis	14	3.20653324396757e-05	0.000303475676328548
GO_BP	GO:0140895~cell surface toll-like receptor signaling pathway	6	3.20767023699869e-05	0.000303475676328548
GO_BP	GO:0031663~lipopolysaccharide-mediated signaling pathway	6	3.20767023699869e-05	0.000303475676328548
GO_BP	GO:0044089~positive regulation of cellular component biogenesis	18	3.26190057219315e-05	0.000308004802567322
GO_BP	GO:0001819~positive regulation of cytokine production	18	3.42256443203916e-05	0.000322546733634197
GO_BP	GO:0006952~defense response	35	3.49171920686583e-05	0.000328425006564235
GO_BP	GO:0050803~regulation of synapse structure or activity	14	3.63758058597197e-05	0.000341481402295509
GO_BP	GO:0070445~regulation of oligodendrocyte progenitor proliferation	4	3.65545557696939e-05	0.000342495683072335
GO_BP	GO:0050852~T cell receptor signaling pathway	9	3.66793035822864e-05	0.000343001055120841
GO_BP	GO:0002052~positive regulation of neuroblast proliferation	6	3.67801621919711e-05	0.00034328151379173
GO_BP	GO:0043535~regulation of blood vessel endothelial cell migration	10	3.70335979997298e-05	0.000344982209059022
GO_BP	GO:0007596~blood coagulation	11	3.72401694735608e-05	0.000346240654376062
GO_BP	GO:0042391~regulation of membrane potential	17	3.77623048821133e-05	0.000350422614653173
GO_BP	GO:0048705~skeletal system morphogenesis	12	3.79061497933517e-05	0.000351084874950279
GO_BP	GO:0050853~B cell receptor signaling pathway	7	3.84099694105828e-05	0.000355072312642868
GO_BP	GO:0048736~appendage development	11	4.06083386394896e-05	0.000373257670530717
GO_BP	GO:0060173~limb development	11	4.06083386394896e-05	0.000373257670530717
GO_BP	GO:0050817~coagulation	11	4.06083386394896e-05	0.000373257670530717
GO_BP	GO:0050804~modulation of chemical synaptic transmission	18	4.24534864490473e-05	0.000389478576437851
GO_BP	GO:0002062~chondrocyte differentiation	8	4.31670190769696e-05	0.000395276068825786
GO_BP	GO:0099177~regulation of trans-synaptic signaling	18	4.33530967168301e-05	0.000396230944332688
GO_BP	GO:0048588~developmental cell growth	9	4.37158301140737e-05	0.000398793749665862
GO_BP	GO:0032409~regulation of transporter activity	11	4.41941850438589e-05	0.000402399684873031
GO_BP	GO:0048511~rhythmic process	13	4.49438293419846e-05	0.000408457616008581
GO_BP	GO:0002685~regulation of leukocyte migration	12	4.57966157154235e-05	0.000415428476639534
GO_BP	GO:0097305~response to alcohol	13	4.64149535710859e-05	0.000420250532894094
GO_BP	GO:0060538~skeletal muscle organ development	10	4.73372080459293e-05	0.000427801186146421
GO_BP	GO:0061448~connective tissue development	12	4.75248083439913e-05	0.000428696781412093
GO_BP	GO:0003180~aortic valve morphogenesis	6	4.777664799815e-05	0.00043016744034022
GO_BP	GO:0007599~hemostasis	11	4.82432249229948e-05	0.000433562488918343
GO_BP	GO:0033036~macromolecule localization	47	4.86970223524202e-05	0.000436830326435414
GO_BP	GO:0016049~cell growth	9	4.90058099771939e-05	0.000438787695988036
GO_BP	GO:0016525~negative regulation of angiogenesis	10	4.96404311280163e-05	0.000442982205355019
GO_BP	GO:0035924~cellular response to vascular endothelial growth factor stimulus	8	4.96571712443797e-05	0.000442982205355019
GO_BP	GO:0021543~pallium development	11	5.02553119737747e-05	0.000447493991178243
GO_BP	GO:0060350~endochondral bone morphogenesis	7	5.0552932949526e-05	0.000449318178362393
GO_BP	GO:0006909~phagocytosis	10	5.20845093554315e-05	0.00046208308299947
GO_BP	GO:0071230~cellular response to amino acid stimulus	8	5.31899394748157e-05	0.000471027544453395
GO_BP	GO:0051179~localization	74	5.33413890004988e-05	0.000471506730508059
GO_BP	GO:2000181~negative regulation of blood vessel morphogenesis	10	5.46046793919424e-05	0.000481794293214151
GO_BP	GO:0090596~sensory organ morphogenesis	13	5.47305947691943e-05	0.00048202727465814
GO_BP	GO:0038084~vascular endothelial growth factor signaling pathway	7	5.52207812983428e-05	0.000485461823247137
GO_BP	GO:0002573~myeloid leukocyte differentiation	10	5.71961725869155e-05	0.000501917137701121
GO_BP	GO:0035113~embryonic appendage morphogenesis	9	5.79340872573542e-05	0.000506557253925313
GO_BP	GO:0030326~embryonic limb morphogenesis	9	5.79340872573542e-05	0.000506557253925313
GO_BP	GO:0043068~positive regulation of programmed cell death	19	5.98252985273399e-05	0.000522150893813396
GO_BP	GO:1901343~negative regulation of vasculature development	10	5.99509809833146e-05	0.000522306747991323
GO_BP	GO:0030199~collagen fibril organization	7	6.02269206083763e-05	0.000522830113668414
GO_BP	GO:0022029~telencephalon cell migration	7	6.02269206083763e-05	0.000522830113668414
GO_BP	GO:0030855~epithelial cell differentiation	20	6.10004891066192e-05	0.000528598156050918
GO_BP	GO:0030278~regulation of ossification	9	6.1195191405485e-05	0.000529338405657445
GO_BP	GO:1904951~positive regulation of establishment of protein localization	14	6.31526823869544e-05	0.000545296958079157
GO_BP	GO:0050670~regulation of lymphocyte proliferation	12	6.35690918405464e-05	0.000547915802269763
GO_BP	GO:0021954~central nervous system neuron development	8	6.50429591370681e-05	0.00055962361289513
GO_BP	GO:0033077~T cell differentiation in thymus	7	6.55890944599011e-05	0.000563321938942838
GO_BP	GO:0003012~muscle system process	13	7.06271642144978e-05	0.000605518554787659
GO_BP	GO:0002040~sprouting angiogenesis	7	7.1325602878623e-05	0.000610426184353445
GO_BP	GO:0010038~response to metal ion	14	7.49605548344824e-05	0.000640403752413109
GO_BP	GO:0032944~regulation of mononuclear cell proliferation	12	7.5908540116356e-05	0.000647360859724698
GO_BP	GO:0060412~ventricular septum morphogenesis	6	7.72545653761018e-05	0.000657682099616585
GO_BP	GO:0021885~forebrain cell migration	7	7.74553054610823e-05	0.000658234209918391
GO_BP	GO:0048708~astrocyte differentiation	7	8.39976241672882e-05	0.000709905598805283
GO_BP	GO:0043406~positive regulation of MAP kinase activity	7	8.39976241672882e-05	0.000709905598805283
GO_BP	GO:0050848~regulation of calcium-mediated signaling	8	8.41217617081405e-05	0.000709905598805283
GO_BP	GO:0061387~regulation of extent of cell growth	8	8.41217617081405e-05	0.000709905598805283
GO_BP	GO:0001503~ossification	13	8.81618325811105e-05	0.000742705942648521
GO_BP	GO:0022898~regulation of transmembrane transporter activity	10	9.00339920167922e-05	0.000757160863418995
GO_BP	GO:0030239~myofibril assembly	7	9.0972545754228e-05	0.000763727923108285
GO_BP	GO:2000403~positive regulation of lymphocyte migration	6	9.64319242892477e-05	0.000808159586950027
GO_BP	GO:0055001~muscle cell development	10	9.79325622833904e-05	0.000818782977975574
GO_BP	GO:0051592~response to calcium ion	9	9.8037598518958e-05	0.000818782977975574
GO_BP	GO:0090257~regulation of muscle system process	12	9.95567867456324e-05	0.000830039715999731
GO_BP	GO:0008543~fibroblast growth factor receptor signaling pathway	8	0.000101237478017059	0.000842601964801772
GO_BP	GO:0051223~regulation of protein transport	16	0.000102394377065573	0.000850769060901605
GO_BP	GO:0051222~positive regulation of protein transport	12	0.000102911832855321	0.00085360431224516
GO_BP	GO:0048562~embryonic organ morphogenesis	13	0.000105789276471937	0.000875971376461646
GO_BP	GO:0045665~negative regulation of neuron differentiation	7	0.000106302981065848	0.00087722596300335
GO_BP	GO:2000401~regulation of lymphocyte migration	7	0.000106302981065848	0.00087722596300335
GO_BP	GO:0002752~cell surface pattern recognition receptor signaling pathway	6	0.000107293654142039	0.000883895341265371
GO_BP	GO:0030099~myeloid cell differentiation	13	0.000108980356482208	0.000896266293378292
GO_BP	GO:1902905~positive regulation of supramolecular fiber organization	10	0.00011119776618585	0.000911407748568967
GO_BP	GO:0043524~negative regulation of neuron apoptotic process	10	0.00011119776618585	0.000911407748568967
GO_BP	GO:0002683~negative regulation of immune system process	18	0.000113359659178481	0.000927557751791491
GO_BP	GO:0044092~negative regulation of molecular function	18	0.000115633535680918	0.000944568038513268
GO_BP	GO:0038095~Fc-epsilon receptor signaling pathway	5	0.000116642347979428	0.000951204602040995
GO_BP	GO:0001558~regulation of cell growth	15	0.0001184567807376	0.000964377556122577
GO_BP	GO:0002244~hematopoietic progenitor cell differentiation	8	0.00012108542067666	0.000984123788184126
GO_BP	GO:0002260~lymphocyte homeostasis	7	0.000123617873884709	0.00100302341892384
GO_BP	GO:0010558~negative regulation of macromolecule biosynthetic process	49	0.000123927374532175	0.00100385318099307
GO_BP	GO:1903522~regulation of blood circulation	12	0.000125114404958362	0.00101177659034776
GO_BP	GO:1902532~negative regulation of intracellular signal transduction	21	0.000128228902074622	0.00103523466941578
GO_BP	GO:0051216~cartilage development	10	0.000131302532214667	0.00105828530124433
GO_BP	GO:0034405~response to fluid shear stress	6	0.000131812385710369	0.00106062989432064
GO_BP	GO:0001570~vasculogenesis	7	0.000133075509403836	0.00106901785663712
GO_BP	GO:0097306~cellular response to alcohol	8	0.000135991390859128	0.00108830285083126
GO_BP	GO:0042102~positive regulation of T cell proliferation	8	0.000135991390859128	0.00108830285083126
GO_BP	GO:0043065~positive regulation of apoptotic process	18	0.000136150191495405	0.00108830285083126
GO_BP	GO:0055002~striated muscle cell development	9	0.000158467133781597	0.0012646042768337
GO_BP	GO:0003177~pulmonary valve development	5	0.000159237178514734	0.00126865936303515
GO_BP	GO:0110011~regulation of basement membrane organization	4	0.00016715524515174	0.00132737706150005
GO_BP	GO:0003139~secondary heart field specification	4	0.00016715524515174	0.00132737706150005
GO_BP	GO:0045639~positive regulation of myeloid cell differentiation	8	0.000170272700417134	0.00134991973947724
GO_BP	GO:0050671~positive regulation of lymphocyte proliferation	9	0.000173715512876843	0.00137166599333521
GO_BP	GO:0001649~osteoblast differentiation	9	0.000173715512876843	0.00137166599333521
GO_BP	GO:0006979~response to oxidative stress	14	0.000173865177520193	0.00137166599333521
GO_BP	GO:0042594~response to starvation	11	0.00017458735675944	0.00137512383112638
GO_BP	GO:0071902~positive regulation of protein serine/threonine kinase activity	8	0.000179851494652266	0.00141428675340191
GO_BP	GO:0009267~cellular response to starvation	10	0.000180893330702449	0.00141787588013376
GO_BP	GO:0044403~biological process involved in symbiotic interaction	10	0.000180893330702449	0.00141787588013376
GO_BP	GO:0048871~multicellular organismal-level homeostasis	19	0.000187541283144936	0.00146760900735714
GO_BP	GO:0007254~JNK cascade	7	0.00018931909687455	0.00147859864262286
GO_BP	GO:0046718~symbiont entry into host cell	8	0.000189861345109706	0.00147859864262286
GO_BP	GO:0044409~symbiont entry into host	8	0.000189861345109706	0.00147859864262286
GO_BP	GO:2000404~regulation of T cell migration	6	0.000193511231310921	0.00150460418052986
GO_BP	GO:0032946~positive regulation of mononuclear cell proliferation	9	0.000198855616714693	0.00154368046052239
GO_BP	GO:0055117~regulation of cardiac muscle contraction	7	0.000202534773546936	0.00156972550889817
GO_BP	GO:0007548~sex differentiation	13	0.000204256686781698	0.00158054215778042
GO_BP	GO:0006954~inflammatory response	18	0.000205883049599389	0.00159058611205652
GO_BP	GO:0051402~neuron apoptotic process	8	0.000211231872742082	0.0016293108145902
GO_BP	GO:1905562~regulation of vascular endothelial cell proliferation	6	0.000211897395705956	0.00163184576279754
GO_BP	GO:0043542~endothelial cell migration	7	0.000216467392233173	0.00166151518624237
GO_BP	GO:0018105~peptidyl-serine phosphorylation	7	0.000216467392233173	0.00166151518624237
GO_BP	GO:1904375~regulation of protein localization to cell periphery	9	0.000217122029911524	0.00166151518624237
GO_BP	GO:0050730~regulation of peptidyl-tyrosine phosphorylation	9	0.000217122029911524	0.00166151518624237
GO_BP	GO:0043009~chordate embryonic development	19	0.000220969750640942	0.00168196928467123
GO_BP	GO:2001046~positive regulation of integrin-mediated signaling pathway	4	0.000221183822117171	0.00168196928467123
GO_BP	GO:0003128~heart field specification	4	0.000221183822117171	0.00168196928467123
GO_BP	GO:0038026~reelin-mediated signaling pathway	4	0.000221183822117171	0.00168196928467123
GO_BP	GO:0104004~cellular response to environmental stimulus	13	0.000227496054527758	0.00172455538048898
GO_BP	GO:0071214~cellular response to abiotic stimulus	13	0.000227496054527758	0.00172455538048898
GO_BP	GO:0090287~regulation of cellular response to growth factor stimulus	14	0.000230013966671686	0.00174091821024633
GO_BP	GO:0009890~negative regulation of biosynthetic process	49	0.000235099233233783	0.00177663133507713
GO_BP	GO:0002687~positive regulation of leukocyte migration	9	0.000236807891987057	0.00178675611960328
GO_BP	GO:0062197~cellular response to chemical stress	12	0.000238983559872004	0.0018003675956765
GO_BP	GO:0007520~myoblast fusion	5	0.000242721282111309	0.00182568616544593
GO_BP	GO:0099173~postsynapse organization	8	0.00024688861462997	0.00185414544643308
GO_BP	GO:0035108~limb morphogenesis	9	0.000247653200628035	0.00185414544643308
GO_BP	GO:0035107~appendage morphogenesis	9	0.000247653200628035	0.00185414544643308
GO_BP	GO:0070169~positive regulation of biomineral tissue development	6	0.000252631802576986	0.00188559083464241
GO_BP	GO:0007215~glutamate receptor signaling pathway	6	0.000252631802576986	0.00188559083464241
GO_BP	GO:0032496~response to lipopolysaccharide	13	0.000266838187706042	0.00198856027884318
GO_BP	GO:0051248~negative regulation of protein metabolic process	20	0.000273154563515581	0.00203003263699541
GO_BP	GO:0061640~cytoskeleton-dependent cytokinesis	8	0.000273241387143066	0.00203003263699541
GO_BP	GO:0150076~neuroinflammatory response	6	0.000275101590772317	0.00203760260810566
GO_BP	GO:0030865~cortical cytoskeleton organization	6	0.000275101590772317	0.00203760260810566
GO_BP	GO:2000649~regulation of sodium ion transmembrane transporter activity	5	0.000276446798979027	0.00204444014389985
GO_BP	GO:0001656~metanephros development	7	0.000279923818494474	0.00206699844022444
GO_BP	GO:0002274~myeloid leukocyte activation	9	0.000280563432070374	0.00206856813538644
GO_BP	GO:0002252~immune effector process	16	0.000284020748865013	0.00208866639042759
GO_BP	GO:0002064~epithelial cell development	10	0.000284151765336866	0.00208866639042759
GO_BP	GO:0060348~bone development	10	0.000291400120129186	0.00213870027561482
GO_BP	GO:0007405~neuroblast proliferation	6	0.000299056091984998	0.00219156990858597
GO_BP	GO:0000910~cytokinesis	8	0.00030181041634531	0.00220841337881674
GO_BP	GO:0009792~embryo development ending in birth or egg hatching	19	0.000314464250541069	0.00229234629098585
GO_BP	GO:0031669~cellular response to nutrient levels	11	0.000314700719138231	0.00229234629098585
GO_BP	GO:0022604~regulation of cell morphogenesis	11	0.000314700719138231	0.00229234629098585
GO_BP	GO:0007422~peripheral nervous system development	7	0.000316692901582442	0.00230193809537793
GO_BP	GO:0046822~regulation of nucleocytoplasmic transport	8	0.0003169679417046	0.00230193809537793
GO_BP	GO:0008277~regulation of G protein-coupled receptor signaling pathway	9	0.000330521466669987	0.00239677542597218
GO_BP	GO:0009617~response to bacterium	20	0.000338551560971781	0.00245133596613947
GO_BP	GO:0030307~positive regulation of cell growth	9	0.00035841770826309	0.0025874446778337
GO_BP	GO:0032412~regulation of monoatomic ion transmembrane transporter activity	9	0.00035841770826309	0.0025874446778337
GO_BP	GO:0022408~negative regulation of cell-cell adhesion	10	0.000389684706792959	0.00280897726146591
GO_BP	GO:0014850~response to muscle activity	5	0.000397741697357761	0.0028627946240728
GO_BP	GO:0014033~neural crest cell differentiation	7	0.000401531812956068	0.00288151126216177
GO_BP	GO:0000281~mitotic cytokinesis	7	0.000401531812956068	0.00288151126216177
GO_BP	GO:0071216~cellular response to biotic stimulus	11	0.000402477613184917	0.00288402597376884
GO_BP	GO:0072676~lymphocyte migration	6	0.000411011237069119	0.00294082486316516
GO_BP	GO:0030111~regulation of Wnt signaling pathway	13	0.0004121302566206	0.0029444822464162
GO_BP	GO:0007224~smoothened signaling pathway	7	0.000425282395269384	0.00303397337656097
GO_BP	GO:0071222~cellular response to lipopolysaccharide	10	0.0004301965992002	0.00306451812724378
GO_BP	GO:1902991~regulation of amyloid precursor protein catabolic process	6	0.000443366267012319	0.00315369485669262
GO_BP	GO:0045648~positive regulation of erythrocyte differentiation	5	0.000445469225498555	0.00315937471202782
GO_BP	GO:0071498~cellular response to fluid shear stress	5	0.000445469225498555	0.00315937471202782
GO_BP	GO:0010763~positive regulation of fibroblast migration	4	0.000447131717310672	0.00316652929627616
GO_BP	GO:0018209~peptidyl-serine modification	7	0.000450115418426231	0.00318300596621411
GO_BP	GO:0002688~regulation of leukocyte chemotaxis	8	0.000461520318831434	0.00325889857787094
GO_BP	GO:0007610~behavior	18	0.000474876618622205	0.00334832946230853
GO_BP	GO:0014910~regulation of smooth muscle cell migration	7	0.000476064855855922	0.00335182872349721
GO_BP	GO:0002237~response to molecule of bacterial origin	13	0.000476789094761923	0.00335205569670066
GO_BP	GO:0010927~cellular component assembly involved in morphogenesis	8	0.000482780068045544	0.00338435115718178
GO_BP	GO:0032989~cellular anatomical entity morphogenesis	8	0.000482780068045544	0.00338435115718178
GO_BP	GO:0048660~regulation of smooth muscle cell proliferation	9	0.000489960339935649	0.00342972237954954
GO_BP	GO:0010743~regulation of macrophage derived foam cell differentiation	5	0.000497143290896232	0.00346997420907975
GO_BP	GO:0072678~T cell migration	5	0.000497143290896232	0.00346997420907975
GO_BP	GO:0045666~positive regulation of neuron differentiation	7	0.000503165200698917	0.00350695285206555
GO_BP	GO:0006338~chromatin remodeling	25	0.000504042927729633	0.00350802290506084
GO_BP	GO:0006898~receptor-mediated endocytosis	9	0.000507567160367366	0.00352748253202227
GO_BP	GO:0002703~regulation of leukocyte mediated immunity	11	0.000508854200302685	0.00353136066800316
GO_BP	GO:0035904~aorta development	6	0.000513794990866466	0.00356054783370124
GO_BP	GO:0007162~negative regulation of cell adhesion	12	0.000517057868742544	0.00357804045169841
GO_BP	GO:0044344~cellular response to fibroblast growth factor stimulus	8	0.000551283184534498	0.00379385978707522
GO_BP	GO:1903078~positive regulation of protein localization to plasma membrane	6	0.000552009508331239	0.00379385978707522
GO_BP	GO:0043534~blood vessel endothelial cell migration	5	0.000552944882261583	0.00379385978707522
GO_BP	GO:2000406~positive regulation of T cell migration	5	0.000552944882261583	0.00379385978707522
GO_BP	GO:0003300~cardiac muscle hypertrophy	5	0.000552944882261583	0.00379385978707522
GO_BP	GO:0032743~positive regulation of interleukin-2 production	5	0.000552944882261583	0.00379385978707522
GO_BP	GO:0006937~regulation of muscle contraction	9	0.000568630443759271	0.00389596304041005
GO_BP	GO:0002218~activation of innate immune response	9	0.000587750917226208	0.00402127887435558
GO_BP	GO:0006325~chromatin organization	27	0.000606365157125442	0.00414278254036057
GO_BP	GO:0014897~striated muscle hypertrophy	5	0.000613055965656071	0.00417671321749368
GO_BP	GO:0070316~regulation of G0 to G1 transition	5	0.000613055965656071	0.00417671321749368
GO_BP	GO:0110061~regulation of angiotensin-activated signaling pathway	3	0.000624904569535621	0.00425145749273953
GO_BP	GO:0042593~glucose homeostasis	10	0.000628793704919209	0.00427191683959137
GO_BP	GO:0010506~regulation of autophagy	13	0.000629966920876082	0.0042738932279044
GO_BP	GO:0007565~female pregnancy	9	0.000632083770176666	0.00428225703879129
GO_BP	GO:0055013~cardiac muscle cell development	6	0.000634797819588614	0.00428864803080508
GO_BP	GO:0046824~positive regulation of nucleocytoplasmic transport	6	0.000634797819588614	0.00428864803080508
GO_BP	GO:0051726~regulation of cell cycle	25	0.00064001716012772	0.00431788735885609
GO_BP	GO:0033500~carbohydrate homeostasis	10	0.000654901899335312	0.00441216244837309
GO_BP	GO:0035728~response to hepatocyte growth factor	4	0.000658167750184691	0.00442800636374256
GO_BP	GO:0008406~gonad development	11	0.000674948613031601	0.00453395266297565
GO_BP	GO:0140253~cell-cell fusion	5	0.000677659316266385	0.00453395266297565
GO_BP	GO:0000768~syncytium formation by plasma membrane fusion	5	0.000677659316266385	0.00453395266297565
GO_BP	GO:0035633~maintenance of blood-brain barrier	5	0.000677659316266385	0.00453395266297565
GO_BP	GO:0019058~viral life cycle	9	0.000678635878554998	0.00453422371823505
GO_BP	GO:0036211~protein modification process	35	0.000685845992036302	0.00457608537937169
GO_BP	GO:0001776~leukocyte homeostasis	7	0.000691932021369428	0.00461034210662106
GO_BP	GO:0032386~regulation of intracellular transport	11	0.000693056756870181	0.00461149303609774
GO_BP	GO:1903828~negative regulation of protein localization	10	0.000714958990800871	0.00474419363210879
GO_BP	GO:0071219~cellular response to molecule of bacterial origin	10	0.000714958990800871	0.00474419363210879
GO_BP	GO:0032663~regulation of interleukin-2 production	6	0.000726553972025384	0.00480504337336735
GO_BP	GO:0010632~regulation of epithelial cell migration	6	0.000726553972025384	0.00480504337336735
GO_BP	GO:0030168~platelet activation	7	0.000728096993404548	0.00480504337336735
GO_BP	GO:0045638~negative regulation of myeloid cell differentiation	7	0.000728096993404548	0.00480504337336735
GO_BP	GO:0030866~cortical actin cytoskeleton organization	5	0.000746938355308827	0.00490932075049655
GO_BP	GO:0045745~positive regulation of G protein-coupled receptor signaling pathway	5	0.000746938355308827	0.00490932075049655
GO_BP	GO:0014896~muscle hypertrophy	5	0.000746938355308827	0.00490932075049655
GO_BP	GO:0070555~response to interleukin-1	7	0.000765706833169718	0.00502585894291885
GO_BP	GO:0045137~development of primary sexual characteristics	11	0.000768611351462171	0.00503809659875881
GO_BP	GO:0008360~regulation of cell shape	8	0.000772296282828721	0.00504858730637291
GO_BP	GO:0071774~response to fibroblast growth factor	8	0.000772296282828721	0.00504858730637291
GO_BP	GO:0060914~heart formation	4	0.000783830316973922	0.00511708093722598
GO_BP	GO:0006936~muscle contraction	10	0.000833765035737074	0.00543574405533026
GO_BP	GO:0007611~learning or memory	11	0.000836966955184143	0.00544928485337633
GO_BP	GO:0051495~positive regulation of cytoskeleton organization	9	0.000864394769874305	0.0056127724735538
GO_BP	GO:1905952~regulation of lipid localization	9	0.000864394769874305	0.0056127724735538
GO_BP	GO:0072073~kidney epithelium development	8	0.000869240552478808	0.00563668170844357
GO_BP	GO:0032272~negative regulation of protein polymerization	6	0.000882314452664325	0.00571381177634491
GO_BP	GO:0042129~regulation of T cell proliferation	9	0.000895428858693265	0.00579099785248355
GO_BP	GO:0035850~epithelial cell differentiation involved in kidney development	5	0.00090025947406485	0.00581447585649351
GO_BP	GO:0045579~positive regulation of B cell differentiation	4	0.000923764991309446	0.00595834569627557
GO_BP	GO:1901655~cellular response to ketone	7	0.000976806379711488	0.00628070045775386
GO_BP	GO:0110020~regulation of actomyosin structure organization	7	0.000976806379711488	0.00628070045775386
GO_BP	GO:0099175~regulation of postsynapse organization	8	0.000977631739295296	0.00628070045775386
GO_BP	GO:0003006~developmental process involved in reproduction	24	0.000979828919977193	0.00628647852764175
GO_BP	GO:0006949~syncytium formation	5	0.000984670233929655	0.00630918335073445
GO_BP	GO:0030324~lung development	9	0.000987518062625839	0.0063107354820047
GO_BP	GO:0009743~response to carbohydrate	9	0.000987518062625839	0.0063107354820047
GO_BP	GO:0001707~mesoderm formation	6	0.000999133018909294	0.00636815834683766
GO_BP	GO:0055006~cardiac cell development	6	0.000999133018909294	0.00636815834683766
GO_BP	GO:0009410~response to xenobiotic stimulus	14	0.00100563324637884	0.00640116615697646
GO_BP	GO:0002758~innate immune response-activating signaling pathway	8	0.00101608361975832	0.00645073270525464
GO_BP	GO:0051701~biological process involved in interaction with host	8	0.00101608361975832	0.00645073270525464
GO_BP	GO:0061351~neural precursor cell proliferation	7	0.00102391803769467	0.00649196200862959
GO_BP	GO:0019216~regulation of lipid metabolic process	12	0.00104537957917239	0.00661937082550462
GO_BP	GO:1900180~regulation of protein localization to nucleus	8	0.00105564161262354	0.00667562398374469
GO_BP	GO:1903053~regulation of extracellular matrix organization	6	0.00106166981501914	0.00670499163487966
GO_BP	GO:0051580~regulation of neurotransmitter uptake	4	0.00107857416191992	0.00679403542306903
GO_BP	GO:0061298~retina vasculature development in camera-type eye	4	0.00107857416191992	0.00679403542306903
GO_BP	GO:0008544~epidermis development	12	0.00110060193911839	0.00692378674427206
GO_BP	GO:0051046~regulation of secretion	17	0.00112110293939287	0.00704360912894823
GO_BP	GO:0030323~respiratory tube development	9	0.00112428181436742	0.00704451219542915
GO_BP	GO:0048608~reproductive structure development	12	0.00112502442216145	0.00704451219542915
GO_BP	GO:0031016~pancreas development	6	0.00112706378023485	0.00704451219542915
GO_BP	GO:0048332~mesoderm morphogenesis	6	0.00112706378023485	0.00704451219542915
GO_BP	GO:0006955~immune response	34	0.00114649871652455	0.00715675229748057
GO_BP	GO:0009896~positive regulation of catabolic process	17	0.00115755178785818	0.00721644898376449
GO_BP	GO:0030501~positive regulation of bone mineralization	5	0.00116991441883937	0.00728414581601273
GO_BP	GO:2000379~positive regulation of reactive oxygen species metabolic process	6	0.00119539476317771	0.00742370799081132
GO_BP	GO:1904377~positive regulation of protein localization to cell periphery	6	0.00119539476317771	0.00742370799081132
GO_BP	GO:0061458~reproductive system development	12	0.00123632899455491	0.00766808918005631
GO_BP	GO:0072659~protein localization to plasma membrane	9	0.00124085685845756	0.00768633071914122
GO_BP	GO:0048643~positive regulation of skeletal muscle tissue development	4	0.00124883728982974	0.0077258848428292
GO_BP	GO:0031623~receptor internalization	6	0.00126674315788599	0.00780024284774723
GO_BP	GO:0035272~exocrine system development	5	0.00127111639639907	0.00780024284774723
GO_BP	GO:0045663~positive regulation of myoblast differentiation	5	0.00127111639639907	0.00780024284774723
GO_BP	GO:0071402~cellular response to lipoprotein particle stimulus	5	0.00127111639639907	0.00780024284774723
GO_BP	GO:0045214~sarcomere organization	5	0.00127111639639907	0.00780024284774723
GO_BP	GO:0071356~cellular response to tumor necrosis factor	8	0.00127212878813384	0.00780024284774723
GO_BP	GO:0009749~response to glucose	8	0.00127212878813384	0.00780024284774723
GO_BP	GO:0044703~multi-organism reproductive process	9	0.00127963781659722	0.00783634438471318
GO_BP	GO:0072009~nephron epithelium development	7	0.00128621808903954	0.00783634438471318
GO_BP	GO:1905954~positive regulation of lipid localization	7	0.00128621808903954	0.00783634438471318
GO_BP	GO:0071674~mononuclear cell migration	7	0.00128621808903954	0.00783634438471318
GO_BP	GO:0050731~positive regulation of peptidyl-tyrosine phosphorylation	7	0.00128621808903954	0.00783634438471318
GO_BP	GO:0070372~regulation of ERK1 and ERK2 cascade	11	0.00128772298311967	0.00783634438471318
GO_BP	GO:0030522~intracellular receptor signaling pathway	9	0.001323065514925	0.00804131663023423
GO_BP	GO:0007389~pattern specification process	14	0.00133733328759641	0.00811784767558523
GO_BP	GO:0060443~mammary gland morphogenesis	5	0.00137828349613039	0.0083455065690695
GO_BP	GO:1990806~ligand-gated ion channel signaling pathway	5	0.00137828349613039	0.0083455065690695
GO_BP	GO:0045669~positive regulation of osteoblast differentiation	6	0.00141881629475324	0.00858020740547405
GO_BP	GO:0060396~growth hormone receptor signaling pathway	4	0.00143511140320567	0.008646367707871
GO_BP	GO:0140058~neuron projection arborization	4	0.00143511140320567	0.008646367707871
GO_BP	GO:1900242~regulation of synaptic vesicle endocytosis	4	0.00143511140320567	0.008646367707871
GO_BP	GO:0045667~regulation of osteoblast differentiation	8	0.001469089612538	0.0088400870597939
GO_BP	GO:0051051~negative regulation of transport	14	0.00147636677511231	0.00887285441519108
GO_BP	GO:0010634~positive regulation of epithelial cell migration	5	0.00149159905164686	0.00894221015616017
GO_BP	GO:0034446~substrate adhesion-dependent cell spreading	5	0.00149159905164686	0.00894221015616017
GO_BP	GO:0046637~regulation of alpha-beta T cell differentiation	6	0.00149970426830228	0.00897968785618817
GO_BP	GO:0009746~response to hexose	8	0.00152099039288871	0.00909589810265794
GO_BP	GO:0001666~response to hypoxia	11	0.00152625364880873	0.00911611920447533
GO_BP	GO:0016358~dendrite development	7	0.00153072800967304	0.00913158433356677
GO_BP	GO:0031334~positive regulation of protein-containing complex assembly	9	0.00153933996661744	0.00915981084005134
GO_BP	GO:0038043~interleukin-5-mediated signaling pathway	3	0.00154113250095827	0.00915981084005134
GO_BP	GO:0021800~cerebral cortex tangential migration	3	0.00154113250095827	0.00915981084005134
GO_BP	GO:0007163~establishment or maintenance of cell polarity	9	0.00157340773453882	0.00934018022807114
GO_BP	GO:0007219~Notch signaling pathway	7	0.00159703749520646	0.00946884899238689
GO_BP	GO:0031400~negative regulation of protein modification process	11	0.0016371224164487	0.00961714010767283
GO_BP	GO:1990858~cellular response to lectin	4	0.00163793158316063	0.00961714010767283
GO_BP	GO:0002223~stimulatory C-type lectin receptor signaling pathway	4	0.00163793158316063	0.00961714010767283
GO_BP	GO:0071378~cellular response to growth hormone stimulus	4	0.00163793158316063	0.00961714010767283
GO_BP	GO:1990840~response to lectin	4	0.00163793158316063	0.00961714010767283
GO_BP	GO:0070498~interleukin-1-mediated signaling pathway	4	0.00163793158316063	0.00961714010767283
GO_BP	GO:0038096~Fc-gamma receptor signaling pathway involved in phagocytosis	4	0.00163793158316063	0.00961714010767283
GO_BP	GO:0002433~immune response-regulating cell surface receptor signaling pathway involved in phagocytosis	4	0.00163793158316063	0.00961714010767283
GO_BP	GO:0051129~negative regulation of cellular component organization	18	0.00166816368877557	0.00978279044603979
GO_BP	GO:0030500~regulation of bone mineralization	6	0.00167159430121576	0.00979105537495667
GO_BP	GO:0044706~multi-multicellular organism process	9	0.00168098897848685	0.00983419156013323
GO_BP	GO:0031644~regulation of nervous system process	7	0.00173619017667965	0.0101448796330956
GO_BP	GO:0035296~regulation of tube diameter	8	0.00174775847022926	0.0101878965460777
GO_BP	GO:0097746~blood vessel diameter maintenance	8	0.00174775847022926	0.0101878965460777
GO_BP	GO:0035150~regulation of tube size	8	0.00180831619392601	0.0105282255329058
GO_BP	GO:0140694~membraneless organelle assembly	12	0.00182357124374708	0.0106042966443107
GO_BP	GO:0046632~alpha-beta T cell differentiation	6	0.0018575225432734	0.0107775312851872
GO_BP	GO:1902307~positive regulation of sodium ion transmembrane transport	4	0.00185781144160431	0.0107775312851872
GO_BP	GO:0070849~response to epidermal growth factor	5	0.00187026015091618	0.0108109071253436
GO_BP	GO:0098815~modulation of excitatory postsynaptic potential	5	0.00187026015091618	0.0108109071253436
GO_BP	GO:0010907~positive regulation of glucose metabolic process	5	0.00187026015091618	0.0108109071253436
GO_BP	GO:0045807~positive regulation of endocytosis	8	0.00187808988114976	0.0108369896646788
GO_BP	GO:0043122~regulation of canonical NF-kappaB signal transduction	11	0.00187924676266106	0.0108369896646788
GO_BP	GO:0046634~regulation of alpha-beta T cell activation	7	0.00188435953747255	0.0108406622322055
GO_BP	GO:0042476~odontogenesis	7	0.00188435953747255	0.0108406622322055
GO_BP	GO:0008202~steroid metabolic process	10	0.00189293325471845	0.0108770684292481
GO_BP	GO:1902904~negative regulation of supramolecular fiber organization	8	0.00193433512597382	0.0111018001779824
GO_BP	GO:0048709~oligodendrocyte differentiation	6	0.00195595950524248	0.0112126246667392
GO_BP	GO:0034284~response to monosaccharide	8	0.00199926337132908	0.0114473188779173
GO_BP	GO:0021795~cerebral cortex cell migration	5	0.00200998922755837	0.0114951450038875
GO_BP	GO:0060326~cell chemotaxis	9	0.00205785475568177	0.011729072417873
GO_BP	GO:0001837~epithelial to mesenchymal transition	6	0.00205815680330141	0.011729072417873
GO_BP	GO:0045913~positive regulation of carbohydrate metabolic process	6	0.00205815680330141	0.011729072417873
GO_BP	GO:0007264~small GTPase-mediated signal transduction	10	0.00209515335940621	0.011870596436733
GO_BP	GO:0045844~positive regulation of striated muscle tissue development	4	0.00209524359071155	0.011870596436733
GO_BP	GO:1901863~positive regulation of muscle tissue development	4	0.00209524359071155	0.011870596436733
GO_BP	GO:0002431~Fc receptor mediated stimulatory signaling pathway	4	0.00209524359071155	0.011870596436733
GO_BP	GO:0048636~positive regulation of muscle organ development	4	0.00209524359071155	0.011870596436733
GO_BP	GO:0043412~macromolecule modification	36	0.0021042988276288	0.011907971403077
GO_BP	GO:0022028~tangential migration from the subventricular zone to the olfactory bulb	3	0.00214296367891547	0.012084419162592
GO_BP	GO:0038156~interleukin-3-mediated signaling pathway	3	0.00214296367891547	0.012084419162592
GO_BP	GO:0035995~detection of muscle stretch	3	0.00214296367891547	0.012084419162592
GO_BP	GO:0002263~cell activation involved in immune response	9	0.00216838435481286	0.0122135509473412
GO_BP	GO:0051336~regulation of hydrolase activity	11	0.00220088458429832	0.012367847942391
GO_BP	GO:0036293~response to decreased oxygen levels	11	0.00220088458429832	0.012367847942391
GO_BP	GO:0030879~mammary gland development	7	0.00220923371513997	0.0124003802040996
GO_BP	GO:0060541~respiratory system development	9	0.00223681095386397	0.0125406391904133
GO_BP	GO:1990138~neuron projection extension	6	0.00227416914609455	0.0127206412744596
GO_BP	GO:0050871~positive regulation of B cell activation	6	0.00227416914609455	0.0127206412744596
GO_BP	GO:0002042~cell migration involved in sprouting angiogenesis	4	0.00235070010414022	0.0131335539843774
GO_BP	GO:0006996~organelle organization	50	0.00239395692200255	0.013359824113111
GO_BP	GO:0051090~regulation of DNA-binding transcription factor activity	11	0.0023995145923639	0.0133754300177338
GO_BP	GO:0046622~positive regulation of organ growth	5	0.00247221123634493	0.0137648175044309
GO_BP	GO:0007498~mesoderm development	8	0.00250514289331598	0.0139222499684984
GO_BP	GO:0001708~cell fate specification	6	0.00250623492413926	0.0139222499684984
GO_BP	GO:1901654~response to ketone	9	0.00256373496814165	0.0142253518736291
GO_BP	GO:0002221~pattern recognition receptor signaling pathway	7	0.00257467363889176	0.014269701495185
GO_BP	GO:0090068~positive regulation of cell cycle process	10	0.00261288019382276	0.0144565741067101
GO_BP	GO:0003148~outflow tract septum morphogenesis	4	0.00262463296982207	0.0144565741067101
GO_BP	GO:0048641~regulation of skeletal muscle tissue development	4	0.00262463296982207	0.0144565741067101
GO_BP	GO:2000810~regulation of bicellular tight junction assembly	4	0.00262463296982207	0.0144565741067101
GO_BP	GO:0051894~positive regulation of focal adhesion assembly	4	0.00262463296982207	0.0144565741067101
GO_BP	GO:0050890~cognition	11	0.00263037064067829	0.0144565741067101
GO_BP	GO:0010883~regulation of lipid storage	5	0.00264121967061074	0.0144565741067101
GO_BP	GO:0048012~hepatocyte growth factor receptor signaling pathway	5	0.00264121967061074	0.0144565741067101
GO_BP	GO:0010874~regulation of cholesterol efflux	5	0.00264121967061074	0.0144565741067101
GO_BP	GO:0030837~negative regulation of actin filament polymerization	5	0.00264121967061074	0.0144565741067101
GO_BP	GO:0046638~positive regulation of alpha-beta T cell differentiation	5	0.00264121967061074	0.0144565741067101
GO_BP	GO:0035270~endocrine system development	7	0.00267273115006473	0.01461253915453
GO_BP	GO:0060021~roof of mouth development	6	0.00275503182055081	0.0150455176310576
GO_BP	GO:0045778~positive regulation of ossification	5	0.00281798673303762	0.015342598215612
GO_BP	GO:0002011~morphogenesis of an epithelial sheet	5	0.00281798673303762	0.015342598215612
GO_BP	GO:0000302~response to reactive oxygen species	8	0.00283604137087957	0.015342598215612
GO_BP	GO:0071355~cellular response to interleukin-9	3	0.00283793724219412	0.015342598215612
GO_BP	GO:0038111~interleukin-7-mediated signaling pathway	3	0.00283793724219412	0.015342598215612
GO_BP	GO:0071352~cellular response to interleukin-2	3	0.00283793724219412	0.015342598215612
GO_BP	GO:0038113~interleukin-9-mediated signaling pathway	3	0.00283793724219412	0.015342598215612
GO_BP	GO:0060839~endothelial cell fate commitment	3	0.00283793724219412	0.015342598215612
GO_BP	GO:0038110~interleukin-2-mediated signaling pathway	3	0.00283793724219412	0.015342598215612
GO_BP	GO:0097190~apoptotic signaling pathway	11	0.00285082342028716	0.0153950821046499
GO_BP	GO:0010875~positive regulation of cholesterol efflux	4	0.00291747453575153	0.0156998956360369
GO_BP	GO:0002063~chondrocyte development	4	0.00291747453575153	0.0156998956360369
GO_BP	GO:2000819~regulation of nucleotide-excision repair	4	0.00291747453575153	0.0156998956360369
GO_BP	GO:0050673~epithelial cell proliferation	8	0.00292347354742059	0.0156998956360369
GO_BP	GO:0071248~cellular response to metal ion	8	0.00292347354742059	0.0156998956360369
GO_BP	GO:0050864~regulation of B cell activation	7	0.00298375410026964	0.0160058747084232
GO_BP	GO:0051209~release of sequestered calcium ion into cytosol	5	0.00300268508513013	0.0160896090181088
GO_BP	GO:0061326~renal tubule development	6	0.00302123890868055	0.0161483939321269
GO_BP	GO:0051591~response to cAMP	6	0.00302123890868055	0.0161483939321269
GO_BP	GO:0034612~response to tumor necrosis factor	8	0.00302365674988421	0.0161483939321269
GO_BP	GO:0141091~transforming growth factor beta receptor superfamily signaling pathway	8	0.00310435517945714	0.0165611194815974
GO_BP	GO:0010721~negative regulation of cell development	10	0.00314678612927193	0.0167690121124238
GO_BP	GO:0045104~intermediate filament cytoskeleton organization	6	0.00316108363683176	0.0168266913591352
GO_BP	GO:0050982~detection of mechanical stimulus	5	0.00319548581563228	0.0169539247436175
GO_BP	GO:1904645~response to amyloid-beta	5	0.00319548581563228	0.0169539247436175
GO_BP	GO:0051283~negative regulation of sequestering of calcium ion	5	0.00319548581563228	0.0169539247436175
GO_BP	GO:0045216~cell-cell junction organization	8	0.00319905914678807	0.0169543134650344
GO_BP	GO:0010564~regulation of cell cycle process	18	0.00320366249382149	0.0169601542295861
GO_BP	GO:0007015~actin filament organization	10	0.00321994512892106	0.0170232494199165
GO_BP	GO:1902993~positive regulation of amyloid precursor protein catabolic process	4	0.00322963794733759	0.0170232494199165
GO_BP	GO:0042104~positive regulation of activated T cell proliferation	4	0.00322963794733759	0.0170232494199165
GO_BP	GO:1903421~regulation of synaptic vesicle recycling	4	0.00322963794733759	0.0170232494199165
GO_BP	GO:1903047~mitotic cell cycle process	14	0.00325553563531387	0.0171411028450656
GO_BP	GO:1903530~regulation of secretion by cell	15	0.00329488901460603	0.0173294705610767
GO_BP	GO:0045103~intermediate filament-based process	6	0.00330553572583326	0.0173666106897357
GO_BP	GO:0022402~cell cycle process	20	0.00333335293020691	0.01748144118057
GO_BP	GO:0098542~defense response to other organism	23	0.00333461016739197	0.01748144118057
GO_BP	GO:0007267~cell-cell signaling	19	0.00341320203162441	0.017874108801285
GO_BP	GO:0062012~regulation of small molecule metabolic process	11	0.00343872457553873	0.0179883173260363
GO_BP	GO:0048593~camera-type eye morphogenesis	7	0.00356123956497294	0.018590507695932
GO_BP	GO:0010882~regulation of cardiac muscle contraction by calcium ion signaling	4	0.00356151757675989	0.018590507695932
GO_BP	GO:0050850~positive regulation of calcium-mediated signaling	5	0.00360607044238871	0.0188028043303885
GO_BP	GO:0060297~regulation of sarcomere organization	3	0.00362408976548763	0.0188157457920923
GO_BP	GO:0071104~response to interleukin-9	3	0.00362408976548763	0.0188157457920923
GO_BP	GO:0050798~activated T cell proliferation	3	0.00362408976548763	0.0188157457920923
GO_BP	GO:1990314~cellular response to insulin-like growth factor stimulus	3	0.00362408976548763	0.0188157457920923
GO_BP	GO:0051054~positive regulation of DNA metabolic process	10	0.00375533584948701	0.0194762814292453
GO_BP	GO:0032388~positive regulation of intracellular transport	7	0.00381407833088943	0.0197597812137202
GO_BP	GO:0007259~cell surface receptor signaling pathway via JAK-STAT	5	0.00382418797172118	0.0197909898878391
GO_BP	GO:0003209~cardiac atrium morphogenesis	4	0.00391348944586653	0.0202315292164114
GO_BP	GO:0002690~positive regulation of leukocyte chemotaxis	6	0.00393111358604839	0.0202793548571016
GO_BP	GO:0021675~nerve development	6	0.00393111358604839	0.0202793548571016
GO_BP	GO:1990778~protein localization to cell periphery	9	0.00396639949438485	0.0204396161178726
GO_BP	GO:1900024~regulation of substrate adhesion-dependent cell spreading	5	0.00405107500642435	0.0208537803731345
GO_BP	GO:0031333~negative regulation of protein-containing complex assembly	7	0.00406929562691516	0.0209253375974279
GO_BP	GO:0070482~response to oxygen levels	11	0.00410476479364188	0.0210853453450703
GO_BP	GO:0043933~protein-containing complex organization	29	0.00414674293025336	0.0212784139344781
GO_BP	GO:0001569~branching involved in blood vessel morphogenesis	4	0.00428591164033978	0.0219460422682938
GO_BP	GO:0150117~positive regulation of cell-substrate junction organization	4	0.00428591164033978	0.0219460422682938
GO_BP	GO:0051091~positive regulation of DNA-binding transcription factor activity	8	0.00438162130298944	0.0223887907085241
GO_BP	GO:0007178~cell surface receptor protein serine/threonine kinase signaling pathway	8	0.00438162130298944	0.0223887907085241
GO_BP	GO:0007049~cell cycle	21	0.00439988210238321	0.0224584076964639
GO_BP	GO:0010906~regulation of glucose metabolic process	6	0.00445282122517209	0.0227047010681406
GO_BP	GO:0070669~response to interleukin-2	3	0.00449948803901746	0.0228464570870027
GO_BP	GO:0033622~integrin activation	3	0.00449948803901746	0.0228464570870027
GO_BP	GO:0061299~retina vasculature morphogenesis in camera-type eye	3	0.00449948803901746	0.0228464570870027
GO_BP	GO:0014866~skeletal myofibril assembly	3	0.00449948803901746	0.0228464570870027
GO_BP	GO:0000278~mitotic cell cycle	15	0.00461006108622476	0.0233833883787149
GO_BP	GO:0090322~regulation of superoxide metabolic process	4	0.00467912471726822	0.0236593738313646
GO_BP	GO:0010758~regulation of macrophage chemotaxis	4	0.00467912471726822	0.0236593738313646
GO_BP	GO:0035235~ionotropic glutamate receptor signaling pathway	4	0.00467912471726822	0.0236593738313646
GO_BP	GO:0042306~regulation of protein import into nucleus	5	0.00478596440536929	0.0241295906003276
GO_BP	GO:0090303~positive regulation of wound healing	5	0.00478596440536929	0.0241295906003276
GO_BP	GO:0003002~regionalization	12	0.00478706370084947	0.0241295906003276
GO_BP	GO:0001910~regulation of leukocyte mediated cytotoxicity	6	0.00482689855375339	0.0242546645169932
GO_BP	GO:0051588~regulation of neurotransmitter transport	6	0.00482689855375339	0.0242546645169932
GO_BP	GO:0043255~regulation of carbohydrate biosynthetic process	6	0.00482689855375339	0.0242546645169932
GO_BP	GO:0002697~regulation of immune effector process	12	0.00487220403773288	0.0244569495945887
GO_BP	GO:0006629~lipid metabolic process	24	0.00488983754291289	0.0245200549253313
GO_BP	GO:0072657~protein localization to membrane	13	0.00491333038161711	0.0246123809395587
GO_BP	GO:0034109~homotypic cell-cell adhesion	5	0.00504953053774548	0.025242441614901
GO_BP	GO:0002275~myeloid cell activation involved in immune response	5	0.00504953053774548	0.025242441614901
GO_BP	GO:0045576~mast cell activation	4	0.00509345210629255	0.0254095592202689
GO_BP	GO:0035909~aorta morphogenesis	4	0.00509345210629255	0.0254095592202689
GO_BP	GO:0050714~positive regulation of protein secretion	7	0.00510545031802357	0.0254432112556648
GO_BP	GO:0001890~placenta development	7	0.00526972170635179	0.0262348735309024
GO_BP	GO:0045428~regulation of nitric oxide biosynthetic process	5	0.00532265633155113	0.0264711984291927
GO_BP	GO:0021889~olfactory bulb interneuron differentiation	3	0.00546222865982669	0.0270819197832144
GO_BP	GO:0071374~cellular response to parathyroid hormone stimulus	3	0.00546222865982669	0.0270819197832144
GO_BP	GO:0060837~blood vessel endothelial cell differentiation	3	0.00546222865982669	0.0270819197832144
GO_BP	GO:0051693~actin filament capping	4	0.00552920050145266	0.0273579644831836
GO_BP	GO:0048048~embryonic eye morphogenesis	4	0.00552920050145266	0.0273579644831836
GO_BP	GO:0014074~response to purine-containing compound	7	0.00560410525910341	0.0277002917092826
GO_BP	GO:0043393~regulation of protein binding	6	0.00585889382296063	0.0289301546161277
GO_BP	GO:0010817~regulation of hormone levels	14	0.00588581118169911	0.0290059265775564
GO_BP	GO:0002706~regulation of lymphocyte mediated immunity	8	0.00588845738846441	0.0290059265775564
GO_BP	GO:0043525~positive regulation of neuron apoptotic process	5	0.00589819109803738	0.0290059265775564
GO_BP	GO:0080164~regulation of nitric oxide metabolic process	5	0.00589819109803738	0.0290059265775564
GO_BP	GO:0060416~response to growth hormone	4	0.00598666024803664	0.0293516014589974
GO_BP	GO:0032107~regulation of response to nutrient levels	4	0.00598666024803664	0.0293516014589974
GO_BP	GO:0021772~olfactory bulb development	4	0.00598666024803664	0.0293516014589974
GO_BP	GO:0002695~negative regulation of leukocyte activation	8	0.00603879396152789	0.0295772678965026
GO_BP	GO:0032760~positive regulation of tumor necrosis factor production	6	0.00608254511487623	0.0297614631681419
GO_BP	GO:1901890~positive regulation of cell junction assembly	6	0.00631213689191728	0.0308352338311132
GO_BP	GO:0032368~regulation of lipid transport	7	0.00632109562227403	0.0308352338311132
GO_BP	GO:0030177~positive regulation of Wnt signaling pathway	7	0.00632109562227403	0.0308352338311132
GO_BP	GO:0032373~positive regulation of sterol transport	4	0.00646610572138718	0.0314476065405618
GO_BP	GO:0032376~positive regulation of cholesterol transport	4	0.00646610572138718	0.0314476065405618
GO_BP	GO:0038094~Fc-gamma receptor signaling pathway	4	0.00646610572138718	0.0314476065405618
GO_BP	GO:0090276~regulation of peptide hormone secretion	8	0.00651036819092377	0.0315681279950136
GO_BP	GO:0045060~negative thymic T cell selection	3	0.00651043762737791	0.0315681279950136
GO_BP	GO:0002320~lymphoid progenitor cell differentiation	3	0.00651043762737791	0.0315681279950136
GO_BP	GO:0045087~innate immune response	18	0.00654471936347141	0.0317026205966555
GO_BP	GO:0010638~positive regulation of organelle organization	13	0.0065591262583748	0.0317406669286389
GO_BP	GO:0050877~nervous system process	27	0.0065920186559485	0.0318680023646852
GO_BP	GO:0042176~regulation of protein catabolic process	11	0.00669183606590945	0.0323182990062466
GO_BP	GO:0042632~cholesterol homeostasis	6	0.00678946317537834	0.0327571310971441
GO_BP	GO:0006810~transport	55	0.00689407873647608	0.0332260756393036
GO_BP	GO:0007612~learning	7	0.00690037821906264	0.0332260756393036
GO_BP	GO:0034113~heterotypic cell-cell adhesion	4	0.00696779570038928	0.0333847699037445
GO_BP	GO:0030947~regulation of vascular endothelial growth factor receptor signaling pathway	4	0.00696779570038928	0.0333847699037445
GO_BP	GO:0021988~olfactory lobe development	4	0.00696779570038928	0.0333847699037445
GO_BP	GO:0045577~regulation of B cell differentiation	4	0.00696779570038928	0.0333847699037445
GO_BP	GO:0010765~positive regulation of sodium ion transport	4	0.00696779570038928	0.0333847699037445
GO_BP	GO:0002791~regulation of peptide secretion	8	0.00699744270789999	0.0334606243603826
GO_BP	GO:0034764~positive regulation of transmembrane transport	8	0.00699744270789999	0.0334606243603826
GO_BP	GO:0055092~sterol homeostasis	6	0.00703735709815701	0.0334888437915075
GO_BP	GO:0031341~regulation of cell killing	6	0.00703735709815701	0.0334888437915075
GO_BP	GO:1903557~positive regulation of tumor necrosis factor superfamily cytokine production	6	0.00703735709815701	0.0334888437915075
GO_BP	GO:0009314~response to radiation	12	0.00704086280743873	0.0334888437915075
GO_BP	GO:0045936~negative regulation of phosphate metabolic process	9	0.0070448249016404	0.0334888437915075
GO_BP	GO:0010563~negative regulation of phosphorus metabolic process	9	0.0070448249016404	0.0334888437915075
GO_BP	GO:0048663~neuron fate commitment	5	0.00717049378237046	0.0340194631555362
GO_BP	GO:0061333~renal tubule morphogenesis	5	0.00717049378237046	0.0340194631555362
GO_BP	GO:0090277~positive regulation of peptide hormone secretion	6	0.00729151029680227	0.0345259783750833
GO_BP	GO:0046651~lymphocyte proliferation	6	0.00729151029680227	0.0345259783750833
GO_BP	GO:0030902~hindbrain development	7	0.00731366575857356	0.0345970673188773
GO_BP	GO:0016032~viral process	9	0.00733447237622737	0.0346616431126297
GO_BP	GO:0008016~regulation of heart contraction	8	0.00736801257884355	0.0347523397584403
GO_BP	GO:0090087~regulation of peptide transport	8	0.00736801257884355	0.0347523397584403
GO_BP	GO:0055094~response to lipoprotein particle	4	0.00749197373236528	0.0351999231421702
GO_BP	GO:0030835~negative regulation of actin filament depolymerization	4	0.00749197373236528	0.0351999231421702
GO_BP	GO:0071404~cellular response to low-density lipoprotein particle stimulus	4	0.00749197373236528	0.0351999231421702
GO_BP	GO:0014002~astrocyte development	4	0.00749197373236528	0.0351999231421702
GO_BP	GO:0046635~positive regulation of alpha-beta T cell activation	5	0.00751465287941423	0.0352722660347699
GO_BP	GO:0042752~regulation of circadian rhythm	6	0.00755200116396349	0.0353790073870785
GO_BP	GO:0006606~protein import into nucleus	6	0.00755200116396349	0.0353790073870785
GO_BP	GO:1900748~positive regulation of vascular endothelial growth factor signaling pathway	3	0.00764226994490298	0.0356639264095473
GO_BP	GO:2000651~positive regulation of sodium ion transmembrane transporter activity	3	0.00764226994490298	0.0356639264095473
GO_BP	GO:0045906~negative regulation of vasoconstriction	3	0.00764226994490298	0.0356639264095473
GO_BP	GO:0043383~negative T cell selection	3	0.00764226994490298	0.0356639264095473
GO_BP	GO:0050777~negative regulation of immune response	8	0.00771953565653868	0.0359898274497338
GO_BP	GO:0050729~positive regulation of inflammatory response	7	0.00773887339001833	0.0360452910588931
GO_BP	GO:0019725~cellular homeostasis	16	0.00777966240286	0.0362004655902535
GO_BP	GO:0002793~positive regulation of peptide secretion	6	0.00781890752883317	0.0363133155030373
GO_BP	GO:0048771~tissue remodeling	6	0.00781890752883317	0.0363133155030373
GO_BP	GO:0032411~positive regulation of transporter activity	5	0.00786951894048777	0.0365133618273206
GO_BP	GO:0046660~female sex differentiation	6	0.00809230663847842	0.0375111323988416
GO_BP	GO:0010976~positive regulation of neuron projection development	7	0.00822231812051183	0.0380643386166445
GO_BP	GO:0097696~cell surface receptor signaling pathway via STAT	5	0.00823522437453416	0.0380643386166445
GO_BP	GO:0042098~T cell proliferation	5	0.00823522437453416	0.0380643386166445
GO_BP	GO:0046631~alpha-beta T cell activation	6	0.00837227513589066	0.0386240959602422
GO_BP	GO:0032943~mononuclear cell proliferation	6	0.00837227513589066	0.0386240959602422
GO_BP	GO:0051963~regulation of synapse assembly	7	0.0084137573276201	0.0387785351998018
GO_BP	GO:0003230~cardiac atrium development	4	0.00860869413731962	0.0395038247422813
GO_BP	GO:0010762~regulation of fibroblast migration	4	0.00860869413731962	0.0395038247422813
GO_BP	GO:0045661~regulation of myoblast differentiation	5	0.00861189903547667	0.0395038247422813
GO_BP	GO:0032371~regulation of sterol transport	5	0.00861189903547667	0.0395038247422813
GO_BP	GO:0032374~regulation of cholesterol transport	5	0.00861189903547667	0.0395038247422813
GO_BP	GO:0006941~striated muscle contraction	6	0.00865888904304989	0.0396817961443081
GO_BP	GO:0010745~negative regulation of macrophage derived foam cell differentiation	3	0.0088559092256327	0.0404698342348725
GO_BP	GO:0001878~response to yeast	3	0.0088559092256327	0.0404698342348725
GO_BP	GO:0071696~ectodermal placode development	3	0.0088559092256327	0.0404698342348725
GO_BP	GO:0006970~response to osmotic stress	5	0.00899967019084465	0.0410493431303686
GO_BP	GO:0051966~regulation of synaptic transmission, glutamatergic	5	0.00899967019084465	0.0410493431303686
GO_BP	GO:0050708~regulation of protein secretion	9	0.00903450765477997	0.0411694779677838
GO_BP	GO:0045445~myoblast differentiation	4	0.00920165065002022	0.0418917253277237
GO_BP	GO:1902106~negative regulation of leukocyte differentiation	6	0.00925235395107807	0.0420435295863247
GO_BP	GO:0051170~import into nucleus	6	0.00925235395107807	0.0420435295863247
GO_BP	GO:0002704~negative regulation of leukocyte mediated immunity	5	0.00939866250114824	0.0425487113603384
GO_BP	GO:0002090~regulation of receptor internalization	5	0.00939866250114824	0.0425487113603384
GO_BP	GO:0071260~cellular response to mechanical stimulus	5	0.00939866250114824	0.0425487113603384
GO_BP	GO:0014032~neural crest cell development	5	0.00939866250114824	0.0425487113603384
GO_BP	GO:0060828~regulation of canonical Wnt signaling pathway	9	0.00953948916139556	0.0431459248345472
GO_BP	GO:0071496~cellular response to external stimulus	5	0.0098089979937316	0.044198907744396
GO_BP	GO:1902893~regulation of miRNA transcription	5	0.0098089979937316	0.044198907744396
GO_BP	GO:0042307~positive regulation of protein import into nucleus	4	0.00981792418104255	0.044198907744396
GO_BP	GO:0060421~positive regulation of heart growth	4	0.00981792418104255	0.044198907744396
GO_BP	GO:0007249~canonical NF-kappaB signal transduction	4	0.00981792418104255	0.044198907744396
GO_BP	GO:0046661~male sex differentiation	7	0.0099120598974622	0.0445812610429962
GO_BP	GO:0034599~cellular response to oxidative stress	8	0.00998280245734818	0.0448577876654866
GO_BP	GO:0097049~motor neuron apoptotic process	3	0.0101495673034165	0.0454385434544822
GO_BP	GO:0071107~response to parathyroid hormone	3	0.0101495673034165	0.0454385434544822
GO_BP	GO:0072015~podocyte development	3	0.0101495673034165	0.0454385434544822
GO_BP	GO:0072148~epithelial cell fate commitment	3	0.0101495673034165	0.0454385434544822
GO_BP	GO:0030518~nuclear receptor-mediated steroid hormone signaling pathway	5	0.0102307960418704	0.0456755539417696
GO_BP	GO:0043401~steroid hormone receptor signaling pathway	5	0.0102307960418704	0.0456755539417696
GO_BP	GO:1903036~positive regulation of response to wounding	5	0.0102307960418704	0.0456755539417696
GO_BP	GO:0043087~regulation of GTPase activity	7	0.0104061739872446	0.046379342161617
GO_BP	GO:0050866~negative regulation of cell activation	8	0.0104171602543021	0.046379342161617
GO_BP	GO:0043123~positive regulation of canonical NF-kappaB signal transduction	8	0.0104171602543021	0.046379342161617
GO_BP	GO:0050881~musculoskeletal movement	4	0.0104576873833631	0.0464743465000099
GO_BP	GO:1900026~positive regulation of substrate adhesion-dependent cell spreading	4	0.0104576873833631	0.0464743465000099
GO_BP	GO:0030308~negative regulation of cell growth	7	0.0106786395790078	0.0473693499273937
GO_BP	GO:0051250~negative regulation of lymphocyte activation	7	0.0106786395790078	0.0473693499273937
GO_BP	GO:0016202~regulation of striated muscle tissue development	4	0.0111210997380773	0.0492869232673799
GO_BP	GO:0050796~regulation of insulin secretion	7	0.0112282855426382	0.049716467247294
GO_CC	GO:0071944~cell periphery	143	3.72626837662543e-29	2.23576102597526e-26
GO_CC	GO:0062023~collagen-containing extracellular matrix	41	1.43641613119948e-27	4.30924839359844e-25
GO_CC	GO:0032991~protein-containing complex	136	3.58538379651685e-25	5.86519080114853e-23
GO_CC	GO:0031012~extracellular matrix	43	4.56766349652955e-25	5.86519080114853e-23
GO_CC	GO:0030312~external encapsulating structure	43	4.88765900095711e-25	5.86519080114853e-23
GO_CC	GO:0005604~basement membrane	23	6.4458439540498e-24	6.4458439540498e-22
GO_CC	GO:0030054~cell junction	80	8.57298030965333e-24	7.34826883684571e-22
GO_CC	GO:0098644~complex of collagen trimers	13	1.24959361685313e-19	9.37195212639845e-18
GO_CC	GO:0070161~anchoring junction	45	8.9162184414509e-19	5.94414562763393e-17
GO_CC	GO:0030055~cell-substrate junction	31	3.7662537140688e-17	2.25975222844128e-15
GO_CC	GO:0005788~endoplasmic reticulum lumen	27	1.18527360222373e-16	6.46512873940217e-15
GO_CC	GO:0005925~focal adhesion	29	1.70133577216762e-15	8.50667886083812e-14
GO_CC	GO:0005886~plasma membrane	115	2.21653526010317e-15	1.02301627389377e-13
GO_CC	GO:0005581~collagen trimer	17	4.4924441143423e-15	1.92533319186099e-13
GO_CC	GO:0031974~membrane-enclosed lumen	115	2.21496160937997e-14	7.52614718075252e-13
GO_CC	GO:0043233~organelle lumen	115	2.21496160937997e-14	7.52614718075252e-13
GO_CC	GO:0070013~intracellular organelle lumen	115	2.21496160937997e-14	7.52614718075252e-13
GO_CC	GO:0045121~membrane raft	24	2.25784415422576e-14	7.52614718075252e-13
GO_CC	GO:0043235~receptor complex	31	2.5136750324417e-14	7.78403813731297e-13
GO_CC	GO:0098857~membrane microdomain	24	2.59467937910432e-14	7.78403813731297e-13
GO_CC	GO:0099080~supramolecular complex	48	3.17067457057599e-13	9.05907020164569e-12
GO_CC	GO:0099081~supramolecular polymer	41	3.70677771311588e-13	1.01093937630433e-11
GO_CC	GO:0005615~extracellular space	78	9.67298187369178e-13	2.52338657574568e-11
GO_CC	GO:0005829~cytosol	104	1.18216385582921e-12	2.95540963957303e-11
GO_CC	GO:0009986~cell surface	36	8.23659973377697e-12	1.97678393610647e-10
GO_CC	GO:0043232~intracellular membraneless organelle	104	6.504921570938e-11	1.46061697987393e-09
GO_CC	GO:0043228~membraneless organelle	104	6.57277640943268e-11	1.46061697987393e-09
GO_CC	GO:0015629~actin cytoskeleton	26	1.57671948429466e-10	3.37868460920283e-09
GO_CC	GO:0098794~postsynapse	31	2.05820824369581e-10	4.25836188350857e-09
GO_CC	GO:0098636~protein complex involved in cell adhesion	11	2.30496722938778e-10	4.60993445877556e-09
GO_CC	GO:0012505~endomembrane system	91	2.51882427839673e-10	4.87514376463882e-09
GO_CC	GO:0005737~cytoplasm	165	4.69899638739888e-10	8.57188029432414e-09
GO_CC	GO:0005587~collagen type IV trimer	6	4.71453416187828e-10	8.57188029432414e-09
GO_CC	GO:0005911~cell-cell junction	25	5.49987926127966e-10	9.70566928461117e-09
GO_CC	GO:0005783~endoplasmic reticulum	53	6.07580547404634e-10	1.04156665269366e-08
GO_CC	GO:0098590~plasma membrane region	40	8.56042891863021e-10	1.42673815310504e-08
GO_CC	GO:0042995~cell projection	59	1.09121660675968e-09	1.76954044339407e-08
GO_CC	GO:0005576~extracellular region	85	1.16801799362839e-09	1.84423893730798e-08
GO_CC	GO:0099512~supramolecular fiber	35	1.67983050656576e-09	2.58435462548578e-08
GO_CC	GO:0031252~cell leading edge	22	2.21772169970673e-09	3.3265825495601e-08
GO_CC	GO:0036477~somatodendritic compartment	31	2.63934852400418e-09	3.86246125464027e-08
GO_CC	GO:0045202~synapse	44	3.85691316633739e-09	5.50987595191056e-08
GO_CC	GO:0098645~collagen network	6	4.33157519442782e-09	5.90669344694702e-08
GO_CC	GO:0098642~network-forming collagen trimer	6	4.33157519442782e-09	5.90669344694702e-08
GO_CC	GO:0120025~plasma membrane bounded cell projection	56	4.68705872205775e-09	6.24941162941033e-08
GO_CC	GO:0098797~plasma membrane protein complex	28	4.90330161737711e-09	6.39561080527449e-08
GO_CC	GO:0005856~cytoskeleton	56	1.14484555333314e-08	1.46150496170188e-07
GO_CC	GO:0043005~neuron projection	38	1.84309870242477e-08	2.30387337803096e-07
GO_CC	GO:0005938~cell cortex	18	2.13946187339511e-08	2.61974923272871e-07
GO_CC	GO:0098643~banded collagen fibril	6	5.9365099129989e-08	6.98412930941047e-07
GO_CC	GO:0005583~fibrillar collagen trimer	6	5.9365099129989e-08	6.98412930941047e-07
GO_CC	GO:0030425~dendrite	24	9.86160329021419e-08	1.13787730271702e-06
GO_CC	GO:0097447~dendritic tree	24	1.04137829730565e-07	1.17891882713847e-06
GO_CC	GO:0042383~sarcolemma	12	1.4462391862755e-07	1.60693242919501e-06
GO_CC	GO:0030016~myofibril	15	1.68565868354215e-07	1.83890038204598e-06
GO_CC	GO:0070062~extracellular exosome	48	2.01161378256665e-07	2.15530048132141e-06
GO_CC	GO:0043292~contractile muscle fiber	15	2.71512971796867e-07	2.85803128207228e-06
GO_CC	GO:0016528~sarcoplasm	10	4.12760761716675e-07	4.26993891431043e-06
GO_CC	GO:0005654~nucleoplasm	74	4.77354189590088e-07	4.85444938566191e-06
GO_CC	GO:0000785~chromatin	36	5.22282442435131e-07	5.22282442435131e-06
GO_CC	GO:0043034~costamere	6	6.12670525890022e-07	6.02626746777071e-06
GO_CC	GO:0030424~axon	23	7.41737508897399e-07	6.94181022756737e-06
GO_CC	GO:1903561~extracellular vesicle	48	7.42910771745761e-07	6.94181022756737e-06
GO_CC	GO:0043230~extracellular organelle	48	7.52029441319798e-07	6.94181022756737e-06
GO_CC	GO:0065010~extracellular membrane-bounded organelle	48	7.52029441319798e-07	6.94181022756737e-06
GO_CC	GO:0005667~transcription regulator complex	20	8.01527120345139e-07	7.28661018495581e-06
GO_CC	GO:0031982~vesicle	72	8.44844130364674e-07	7.56576833162395e-06
GO_CC	GO:0030018~Z disc	11	8.77608633234118e-07	7.74360558735987e-06
GO_CC	GO:0098796~membrane protein complex	35	1.01843170843018e-06	8.85592789939286e-06
GO_CC	GO:0098552~side of membrane	24	1.63884478436313e-06	1.40472410088269e-05
GO_CC	GO:0043256~laminin complex	5	1.6818206396815e-06	1.42125687860409e-05
GO_CC	GO:0044853~plasma membrane raft	10	2.32806271927609e-06	1.94005226606341e-05
GO_CC	GO:0031674~I band	11	2.40204878642191e-06	1.9560565671646e-05
GO_CC	GO:0030017~sarcomere	13	2.41246976616968e-06	1.9560565671646e-05
GO_CC	GO:0043231~intracellular membrane-bounded organelle	160	3.88940687743428e-06	3.11152550194743e-05
GO_CC	GO:0005622~intracellular anatomical structure	182	4.17895464428011e-06	3.28489839736713e-05
GO_CC	GO:0016020~membrane	134	4.21561960995448e-06	3.28489839736713e-05
GO_CC	GO:0098802~plasma membrane signaling receptor complex	15	4.47318454604913e-06	3.44091118926857e-05
GO_CC	GO:0043229~intracellular organelle	169	5.25600692271671e-06	3.99190399193674e-05
GO_CC	GO:0048471~perinuclear region of cytoplasm	23	5.82131728549086e-06	4.36598796411814e-05
GO_CC	GO:0031981~nuclear lumen	80	6.40283089563609e-06	4.74283770047117e-05
GO_CC	GO:0043226~organelle	176	7.23171008928399e-06	5.29149518728097e-05
GO_CC	GO:0043227~membrane-bounded organelle	169	7.96119178106092e-06	5.75507839594765e-05
GO_CC	GO:0008305~integrin complex	6	1.29035774395114e-05	9.15022079574065e-05
GO_CC	GO:0043197~dendritic spine	11	1.29628127939659e-05	9.15022079574065e-05
GO_CC	GO:0044309~neuron spine	11	1.4910310590297e-05	0.000104025422723002
GO_CC	GO:0031594~neuromuscular junction	8	1.55667373517107e-05	0.00010695371894494
GO_CC	GO:0009897~external side of plasma membrane	16	1.56865454452579e-05	0.00010695371894494
GO_CC	GO:0030056~hemidesmosome	4	3.00195392209559e-05	0.000202378916096332
GO_CC	GO:0030027~lamellipodium	11	3.41268943237881e-05	0.000227512628825254
GO_CC	GO:0043025~neuronal cell body	17	4.9327151618746e-05	0.000325233966717007
GO_CC	GO:0044297~cell body	18	6.19024022375016e-05	0.000403711318940228
GO_CC	GO:0005694~chromosome	39	8.01557209267706e-05	0.00051713368339852
GO_CC	GO:0001726~ruffle	10	8.33505852117074e-05	0.000532025011989622
GO_CC	GO:0031256~leading edge membrane	10	8.69026432353152e-05	0.000548858799380938
GO_CC	GO:0005912~adherens junction	10	0.000119548593414154	0.000747178708838462
GO_CC	GO:0005901~caveola	7	0.000151681666118169	0.000938237110009291
GO_CC	GO:0097708~intracellular vesicle	45	0.000166756995985797	0.00102096119991305
GO_CC	GO:0090575~RNA polymerase II transcription regulator complex	11	0.000197980779557887	0.00119988351247204
GO_CC	GO:0098978~glutamatergic synapse	17	0.000254524524206954	0.00152330458884333
GO_CC	GO:0031253~cell projection membrane	13	0.000256422939121961	0.00152330458884333
GO_CC	GO:0005606~laminin-1 complex	3	0.00027564010734797	0.00162141239616453
GO_CC	GO:0071564~npBAF complex	4	0.000297012328826235	0.0017135326663052
GO_CC	GO:0035060~brahma complex	4	0.000297012328826235	0.0017135326663052
GO_CC	GO:0031410~cytoplasmic vesicle	44	0.000309073654036064	0.00176613516592036
GO_CC	GO:0032279~asymmetric synapse	13	0.000416123797352622	0.0023554177208639
GO_CC	GO:0098685~Schaffer collateral - CA1 synapse	7	0.000441361843357927	0.00247492622443697
GO_CC	GO:0071565~nBAF complex	4	0.000450489065364405	0.00250271702980225
GO_CC	GO:0032587~ruffle membrane	7	0.000465237438373471	0.00256094002774387
GO_CC	GO:0005634~nucleus	108	0.000480779152830483	0.00262243174271172
GO_CC	GO:0098637~protein complex involved in cell-matrix adhesion	4	0.000543148779240094	0.00290854041600255
GO_CC	GO:0005608~laminin-3 complex	3	0.000547775111680481	0.00290854041600255
GO_CC	GO:0005588~collagen type V trimer	3	0.000547775111680481	0.00290854041600255
GO_CC	GO:0030863~cortical cytoskeleton	7	0.000661842300986094	0.00348338053150576
GO_CC	GO:0099572~postsynaptic specialization	13	0.000672132694099821	0.00350677927356428
GO_CC	GO:0098588~bounding membrane of organelle	39	0.000826409322643466	0.00427453097919034
GO_CC	GO:0044291~cell-cell contact zone	6	0.000891669447106025	0.00453391244291199
GO_CC	GO:0016529~sarcoplasmic reticulum	6	0.000891669447106025	0.00453391244291199
GO_CC	GO:0005592~collagen type XI trimer	3	0.00090715827154821	0.00457390725150358
GO_CC	GO:0098984~neuron to neuron synapse	13	0.000935714695297107	0.00467857347648553
GO_CC	GO:0014069~postsynaptic density	12	0.00103535199616124	0.00513397684046898
GO_CC	GO:0030864~cortical actin cytoskeleton	6	0.00105999049211174	0.00521306799399216
GO_CC	GO:0045178~basal part of cell	11	0.00124773712570724	0.00608652256442556
GO_CC	GO:0140513~nuclear protein-containing complex	26	0.00134058020835035	0.0064866784275017
GO_CC	GO:0097517~contractile actin filament bundle	6	0.00146588223431097	0.00698039159195701
GO_CC	GO:0001725~stress fiber	6	0.00146588223431097	0.00698039159195701
GO_CC	GO:0030426~growth cone	8	0.00162657412829625	0.00768460218092718
GO_CC	GO:0014704~intercalated disc	5	0.00169655420970999	0.00795259785801557
GO_CC	GO:0030427~site of polarized growth	8	0.00189220913722003	0.00880097273125594
GO_CC	GO:0012506~vesicle membrane	25	0.00193517531188303	0.00893157836253705
GO_CC	GO:0031091~platelet alpha granule	6	0.00197608827038942	0.00905078597124923
GO_CC	GO:0150034~distal axon	10	0.00202825159778184	0.00921932544446293
GO_CC	GO:0042641~actomyosin	6	0.00207229305088626	0.00934869045512596
GO_CC	GO:0032432~actin filament bundle	6	0.00238143197208116	0.0106631282331992
GO_CC	GO:0005794~Golgi apparatus	30	0.00258366320550803	0.0114829475800357
GO_CC	GO:0005768~endosome	22	0.00267550392699143	0.0118036937955504
GO_CC	GO:0009925~basal plasma membrane	10	0.00290663220345443	0.012729776073523
GO_CC	GO:0016514~SWI/SNF complex	4	0.00295762009394975	0.0128592177997815
GO_CC	GO:0014731~spectrin-associated cytoskeleton	3	0.00318372096646831	0.0132655040269513
GO_CC	GO:0005943~phosphatidylinositol 3-kinase complex, class IA	3	0.00318372096646831	0.0132655040269513
GO_CC	GO:0031095~platelet dense tubular network membrane	3	0.00318372096646831	0.0132655040269513
GO_CC	GO:0008091~spectrin	3	0.00318372096646831	0.0132655040269513
GO_CC	GO:0097651~phosphatidylinositol 3-kinase complex, class I	3	0.00318372096646831	0.0132655040269513
GO_CC	GO:0098871~postsynaptic actin cytoskeleton	3	0.00318372096646831	0.0132655040269513
GO_CC	GO:0030659~cytoplasmic vesicle membrane	24	0.00340639229432462	0.0140954163903088
GO_CC	GO:0005640~nuclear outer membrane	4	0.00389130938272485	0.0159916823947596
GO_CC	GO:0140092~bBAF complex	3	0.00395446488219493	0.0161406729885507
GO_CC	GO:0031093~platelet alpha granule lumen	5	0.00421865977601235	0.0171026747676177
GO_CC	GO:0030175~filopodium	6	0.00444825382394705	0.0179124315058271
GO_CC	GO:0031094~platelet dense tubular network	3	0.00480267014497256	0.0192106805798903
GO_CC	GO:0031904~endosome lumen	4	0.00670770907370679	0.0266531486372455
GO_CC	GO:0005905~clathrin-coated pit	5	0.00685983396074537	0.0270782919503107
GO_CC	GO:0099571~postsynaptic cytoskeleton	3	0.00779666663829141	0.0305751632874173
GO_CC	GO:0030141~secretory granule	18	0.00895475307878435	0.0348886483589
GO_CC	GO:0016604~nuclear body	18	0.00959995280709124	0.0371611076403532
GO_CC	GO:0016586~RSC-type complex	3	0.0101521482986661	0.0387980189757938
GO_CC	GO:0005942~phosphatidylinositol 3-kinase complex	3	0.0101521482986661	0.0387980189757938
GO_CC	GO:0061695~transferase complex, transferring phosphorus-containing groups	9	0.0122045559681986	0.0463464150691087
GO_CC	GO:0099503~secretory vesicle	20	0.0125447096513479	0.0473385269862186
GO_CC	GO:0031527~filopodium membrane	3	0.0127816211200179	0.047931079200067
GO_MF	GO:0005201~extracellular matrix structural constituent	30	5.87289951451521e-27	4.93323559219278e-24
GO_MF	GO:0019899~enzyme binding	77	2.09748579074472e-23	8.8094403211278e-21
GO_MF	GO:0005102~signaling receptor binding	65	2.51844754465844e-22	7.05165312504364e-20
GO_MF	GO:0050839~cell adhesion molecule binding	40	3.74497889678508e-21	7.86445568324867e-19
GO_MF	GO:0044877~protein-containing complex binding	58	7.39566859605298e-21	1.04736185057928e-18
GO_MF	GO:0005198~structural molecule activity	48	7.48115607556626e-21	1.04736185057928e-18
GO_MF	GO:0030020~extracellular matrix structural constituent conferring tensile strength	16	2.58259488048807e-19	3.09911385658569e-17
GO_MF	GO:0005178~integrin binding	22	2.42990295222118e-17	2.55139809983224e-15
GO_MF	GO:0005515~protein binding	194	7.36276605694619e-15	6.87191498648311e-13
GO_MF	GO:0019901~protein kinase binding	36	3.65172740268273e-14	3.0674510182535e-12
GO_MF	GO:0019904~protein domain specific binding	34	4.121612701111e-14	3.14741333539385e-12
GO_MF	GO:0019900~kinase binding	37	1.42449052716471e-13	9.971433690153e-12
GO_MF	GO:0004672~protein kinase activity	31	8.15830911357321e-13	5.27152281184731e-11
GO_MF	GO:0008134~transcription factor binding	31	1.14367756297591e-12	6.69510360869312e-11
GO_MF	GO:0019838~growth factor binding	17	1.19555421583806e-12	6.69510360869312e-11
GO_MF	GO:0097367~carbohydrate derivative binding	63	1.28083133778698e-12	6.72436452338167e-11
GO_MF	GO:0016773~phosphotransferase activity, alcohol group as acceptor	32	1.26599438242652e-11	6.25550165434279e-10
GO_MF	GO:0140297~DNA-binding transcription factor binding	27	1.50214270053197e-11	7.0099992691492e-10
GO_MF	GO:0003779~actin binding	26	1.63537519445524e-11	7.23007980706527e-10
GO_MF	GO:0061629~RNA polymerase II-specific DNA-binding transcription factor binding	23	2.63429726449905e-11	1.1064048510896e-09
GO_MF	GO:0016301~kinase activity	33	2.23168976820723e-10	8.92675907282892e-09
GO_MF	GO:0005524~ATP binding	45	5.40865942163409e-10	2.06512450644211e-08
GO_MF	GO:0032559~adenyl ribonucleotide binding	45	1.32516156609099e-09	4.83972050224537e-08
GO_MF	GO:0035173~histone kinase activity	21	1.70616139982478e-09	5.97156489938673e-08
GO_MF	GO:0008092~cytoskeletal protein binding	35	2.19827927175237e-09	7.38621835308795e-08
GO_MF	GO:0030554~adenyl nucleotide binding	46	2.70048275370182e-09	8.7246365888828e-08
GO_MF	GO:0051015~actin filament binding	16	8.36435035034462e-09	2.57347315719404e-07
GO_MF	GO:0140996~histone H3 kinase activity	20	8.57824385731347e-09	2.57347315719404e-07
GO_MF	GO:0004674~protein serine/threonine kinase activity	22	9.06173102320523e-09	2.62477726189393e-07
GO_MF	GO:0045309~protein phosphorylated amino acid binding	10	1.07755346119014e-08	3.0171496913324e-07
GO_MF	GO:0016772~transferase activity, transferring phosphorus-containing groups	33	2.44285817570627e-08	6.61935763739763e-07
GO_MF	GO:0001784~phosphotyrosine residue binding	9	3.05773477053345e-08	8.02655377265032e-07
GO_MF	GO:0098772~molecular function regulator activity	54	3.44096548208874e-08	8.75882122713497e-07
GO_MF	GO:0141003~histone H2AX kinase activity	19	4.33476211644128e-08	1.0405346367274e-06
GO_MF	GO:0097110~scaffold protein binding	10	4.33556098636415e-08	1.0405346367274e-06
GO_MF	GO:0051219~phosphoprotein binding	11	4.84011689342273e-08	1.1293606084653e-06
GO_MF	GO:0042802~identical protein binding	52	5.42393800515996e-08	1.23138052009037e-06
GO_MF	GO:0004713~protein tyrosine kinase activity	13	8.39158955230495e-08	1.83247860741274e-06
GO_MF	GO:0045296~cadherin binding	18	8.50793639155914e-08	1.83247860741274e-06
GO_MF	GO:0043394~proteoglycan binding	8	9.14022188070025e-08	1.91944659494705e-06
GO_MF	GO:0060090~molecular adaptor activity	37	1.07672205046247e-07	2.20596712777677e-06
GO_MF	GO:0140993~histone modifying activity	25	1.59267839884585e-07	3.18535679769169e-06
GO_MF	GO:0043167~ion binding	102	2.5078241233335e-07	4.89900526418637e-06
GO_MF	GO:0043168~anion binding	54	2.57210319833802e-07	4.91037883319077e-06
GO_MF	GO:0035639~purine ribonucleoside triphosphate binding	45	2.96898403245158e-07	5.4659407181089e-06
GO_MF	GO:0032553~ribonucleotide binding	46	2.99325325039297e-07	5.4659407181089e-06
GO_MF	GO:0046875~ephrin receptor binding	7	4.47430974121168e-07	7.99663868642087e-06
GO_MF	GO:0030674~protein-macromolecule adaptor activity	33	5.43763246685886e-07	9.51585681700301e-06
GO_MF	GO:0032555~purine ribonucleotide binding	45	6.1579165130434e-07	1.05564283080744e-05
GO_MF	GO:0005509~calcium ion binding	25	7.53009718174739e-07	1.26505632653356e-05
GO_MF	GO:0017076~purine nucleotide binding	46	9.45546305444695e-07	1.55737038543832e-05
GO_MF	GO:0005518~collagen binding	9	9.70192320978018e-07	1.56723374927218e-05
GO_MF	GO:0034185~apolipoprotein binding	6	1.17468350819079e-06	1.86176254128352e-05
GO_MF	GO:0106310~protein serine kinase activity	17	1.39605526174986e-06	2.14186966922981e-05
GO_MF	GO:0036094~small molecule binding	102	1.40241466437666e-06	2.14186966922981e-05
GO_MF	GO:0030234~enzyme regulator activity	36	1.7424196292477e-06	2.61362944387155e-05
GO_MF	GO:0005539~glycosaminoglycan binding	14	2.18884979098446e-06	3.22567337618763e-05
GO_MF	GO:0008201~heparin binding	12	2.73647323843114e-06	3.9285443525894e-05
GO_MF	GO:0005488~binding	198	2.75933472384256e-06	3.9285443525894e-05
GO_MF	GO:0015026~coreceptor activity	8	3.13919193938805e-06	4.39486871514326e-05
GO_MF	GO:0035401~histone H3Y41 kinase activity	10	3.6217874886767e-06	4.90693788788455e-05
GO_MF	GO:0140801~histone H2AXY142 kinase activity	10	3.6217874886767e-06	4.90693788788455e-05
GO_MF	GO:0003682~chromatin binding	22	4.31519600653559e-06	5.75359467538079e-05
GO_MF	GO:0017124~SH3 domain binding	10	4.46474615216104e-06	5.85997932471137e-05
GO_MF	GO:0097493~structural molecule activity conferring elasticity	5	5.19132268135487e-06	6.70878623436629e-05
GO_MF	GO:0019902~phosphatase binding	12	6.23999563118621e-06	7.94181262150972e-05
GO_MF	GO:1990782~protein tyrosine kinase binding	10	7.58024934817321e-06	9.50359619770969e-05
GO_MF	GO:0000166~nucleotide binding	46	8.07179986118008e-06	9.9710468873401e-05
GO_MF	GO:1901681~sulfur compound binding	14	8.43788451838892e-06	0.000102722072397778
GO_MF	GO:1901265~nucleoside phosphate binding	46	1.00448528240232e-05	0.000120538233888278
GO_MF	GO:0140677~molecular function activator activity	31	1.62037558836521e-05	0.000191706407637575
GO_MF	GO:0140096~catalytic activity, acting on a protein	50	1.74739371046924e-05	0.00020177578017044
GO_MF	GO:0002020~protease binding	10	1.75352761338597e-05	0.00020177578017044
GO_MF	GO:0005159~insulin-like growth factor receptor binding	5	1.84761378254413e-05	0.000209729132072577
GO_MF	GO:0019903~protein phosphatase binding	10	2.31344887417619e-05	0.000259106273907733
GO_MF	GO:0046872~metal ion binding	74	3.09532951288043e-05	0.0003421153672131
GO_MF	GO:0043169~cation binding	75	3.52119778146914e-05	0.000384130667069361
GO_MF	GO:0005200~structural constituent of cytoskeleton	9	4.30201631405757e-05	0.000463294064590816
GO_MF	GO:1901363~heterocyclic compound binding	46	4.45555497619221e-05	0.000473755212658412
GO_MF	GO:0001216~DNA-binding transcription activator activity	17	7.56322094549172e-05	0.000794138199276631
GO_MF	GO:0035591~signaling adaptor activity	9	8.32475739745718e-05	0.000863308174551115
GO_MF	GO:0000987~cis-regulatory region sequence-specific DNA binding	29	8.54628409845262e-05	0.000875473005207342
GO_MF	GO:0070851~growth factor receptor binding	9	0.000107390321466349	0.00108684180761125
GO_MF	GO:0004715~non-membrane spanning protein tyrosine kinase activity	6	0.000110346398867326	0.00110346398867326
GO_MF	GO:0000978~RNA polymerase II cis-regulatory region sequence-specific DNA binding	28	0.000140738410688997	0.00139082664680892
GO_MF	GO:0019955~cytokine binding	9	0.000173402330385363	0.0016936971805082
GO_MF	GO:0043565~sequence-specific DNA binding	35	0.000182375479697762	0.00176086670053011
GO_MF	GO:0030971~receptor tyrosine kinase binding	7	0.00020915985127466	0.0019965258530763
GO_MF	GO:0008047~enzyme activator activity	19	0.00021291016209778	0.00200948917036107
GO_MF	GO:0005217~intracellularly ligand-gated monoatomic ion channel activity	5	0.000216975289576158	0.00202510270271081
GO_MF	GO:0001228~DNA-binding transcription activator activity, RNA polymerase II-specific	16	0.000220315991437222	0.00203368607480513
GO_MF	GO:0017166~vinculin binding	4	0.00022513894315735	0.00205561643752363
GO_MF	GO:0001221~transcription coregulator binding	8	0.000243150445824476	0.00219619757518882
GO_MF	GO:0070325~lipoprotein particle receptor binding	5	0.000282829588817065	0.0025274133468759
GO_MF	GO:0031994~insulin-like growth factor I binding	4	0.000290449288710685	0.00256818318438921
GO_MF	GO:0035403~histone H3T6 kinase activity	11	0.000310086001807881	0.00270232403395018
GO_MF	GO:0008289~lipid binding	22	0.000312054084872818	0.00270232403395018
GO_MF	GO:0005220~inositol 1,4,5-trisphosphate-gated calcium channel activity	3	0.00031841117893933	0.00272923867662283
GO_MF	GO:0005516~calmodulin binding	10	0.000378849137379061	0.00321447752927688
GO_MF	GO:0140110~transcription regulator activity	38	0.000397664028969686	0.00334037784334536
GO_MF	GO:0015278~intracellularly gated calcium channel activity	4	0.000555815986177633	0.00462262800385358
GO_MF	GO:0140678~molecular function inhibitor activity	17	0.000598121762455361	0.00492570863198532
GO_MF	GO:0016922~nuclear receptor binding	8	0.000677795444694459	0.00552765217032374
GO_MF	GO:0050840~extracellular matrix binding	6	0.00069809405422216	0.00563845197640976
GO_MF	GO:0003690~double-stranded DNA binding	33	0.00071182492954083	0.00569459943632664
GO_MF	GO:0042169~SH2 domain binding	5	0.000839632716108258	0.00665369322198997
GO_MF	GO:0042803~protein homodimerization activity	19	0.000873991441865064	0.00686124122585657
GO_MF	GO:0019960~C-X3-C chemokine binding	3	0.00104691790838382	0.00786422921174905
GO_MF	GO:0005520~insulin-like growth factor binding	4	0.00109746051568173	0.00786422921174905
GO_MF	GO:0048156~tau protein binding	5	0.00109861945138199	0.00786422921174905
GO_MF	GO:1990837~sequence-specific double-stranded DNA binding	31	0.00112131443428323	0.00786422921174905
GO_MF	GO:0000976~transcription cis-regulatory region binding	30	0.00119332391322053	0.00786422921174905
GO_MF	GO:0001067~transcription regulatory region nucleic acid binding	30	0.00120530693942051	0.00786422921174905
GO_MF	GO:0140997~histone H4 kinase activity	10	0.00122644526992753	0.00786422921174905
GO_MF	GO:0004694~eukaryotic translation initiation factor 2alpha kinase activity	10	0.00122644526992753	0.00786422921174905
GO_MF	GO:0044022~histone H3S28 kinase activity	10	0.00122644526992753	0.00786422921174905
GO_MF	GO:0044025~histone H2BS14 kinase activity	10	0.00122644526992753	0.00786422921174905
GO_MF	GO:1990244~histone H2AT120 kinase activity	10	0.00122644526992753	0.00786422921174905
GO_MF	GO:0044023~histone H4S1 kinase activity	10	0.00122644526992753	0.00786422921174905
GO_MF	GO:0072354~histone H3T3 kinase activity	10	0.00122644526992753	0.00786422921174905
GO_MF	GO:0140998~histone H2B kinase activity	10	0.00122644526992753	0.00786422921174905
GO_MF	GO:0072518~Rho-dependent protein serine/threonine kinase activity	10	0.00122644526992753	0.00786422921174905
GO_MF	GO:0140855~histone H3S57 kinase activity	10	0.00122644526992753	0.00786422921174905
GO_MF	GO:0004711~ribosomal protein S6 kinase activity	10	0.00122644526992753	0.00786422921174905
GO_MF	GO:0035175~histone H3S10 kinase activity	10	0.00122644526992753	0.00786422921174905
GO_MF	GO:0072371~histone H2AS121 kinase activity	10	0.00122644526992753	0.00786422921174905
GO_MF	GO:0044024~histone H2AS1 kinase activity	10	0.00122644526992753	0.00786422921174905
GO_MF	GO:0140995~histone H2A kinase activity	10	0.00122644526992753	0.00786422921174905
GO_MF	GO:0140823~histone H2BS36 kinase activity	10	0.00122644526992753	0.00786422921174905
GO_MF	GO:0004676~3-phosphoinositide-dependent protein kinase activity	10	0.00122644526992753	0.00786422921174905
GO_MF	GO:0035979~histone H2AXS139 kinase activity	10	0.00122644526992753	0.00786422921174905
GO_MF	GO:0140857~histone H3T45 kinase activity	10	0.00126058880052713	0.00796161347701346
GO_MF	GO:0004677~DNA-dependent protein kinase activity	10	0.00126058880052713	0.00796161347701346
GO_MF	GO:0016740~transferase activity	42	0.00129556200212637	0.00807419636277387
GO_MF	GO:0035402~histone H3T11 kinase activity	10	0.00129763870116009	0.00807419636277387
GO_MF	GO:0019207~kinase regulator activity	11	0.00131348677702125	0.00811271244630775
GO_MF	GO:0004679~AMP-activated protein kinase activity	10	0.00133153742790292	0.00816417109079163
GO_MF	GO:0001618~virus receptor activity	6	0.00162612321562794	0.00989814131251788
GO_MF	GO:0005158~insulin receptor binding	4	0.00166638587784957	0.01007024559276
GO_MF	GO:0140272~exogenous protein binding	6	0.0017160325890696	0.0102865183344415
GO_MF	GO:0000977~RNA polymerase II transcription regulatory region sequence-specific DNA binding	28	0.00172666557756696	0.0102865183344415
GO_MF	GO:0019199~transmembrane receptor protein kinase activity	6	0.00180953583492431	0.0107042964882847
GO_MF	GO:0035035~histone acetyltransferase binding	4	0.00188999998382606	0.0111020978070901
GO_MF	GO:0005080~protein kinase C binding	5	0.00205433931551673	0.0119836460071809
GO_MF	GO:0044389~ubiquitin-like protein ligase binding	11	0.00210067733272583	0.012169441099929
GO_MF	GO:0050693~LBD domain binding	3	0.00216863951544795	0.0124771040614813
GO_MF	GO:0030159~signaling receptor complex adaptor activity	5	0.00220425673674233	0.0125957527813848
GO_MF	GO:0046983~protein dimerization activity	24	0.00225607276618737	0.012804737321604
GO_MF	GO:0005021~vascular endothelial growth factor receptor activity	5	0.00236155095021407	0.0133134415985222
GO_MF	GO:0003707~nuclear steroid receptor activity	4	0.0026697457805748	0.0149505763712189
GO_MF	GO:0043237~laminin-1 binding	3	0.00287182211199026	0.0159756991660385
GO_MF	GO:0060089~molecular transducer activity	30	0.00294582989180557	0.0161731837197168
GO_MF	GO:0038023~signaling receptor activity	30	0.00294582989180557	0.0161731837197168
GO_MF	GO:0042562~hormone binding	6	0.00324307186187578	0.0176894828829588
GO_MF	GO:0099604~ligand-gated calcium channel activity	4	0.00328485376992642	0.0178017881725045
GO_MF	GO:0051087~protein-folding chaperone binding	7	0.00341984044476495	0.0184145254718113
GO_MF	GO:0043236~laminin binding	4	0.00362224448671874	0.019380161584992
GO_MF	GO:0044325~transmembrane transporter binding	7	0.0039267252472988	0.020876260808424
GO_MF	GO:0031625~ubiquitin protein ligase binding	10	0.0045490850711927	0.0239024062489576
GO_MF	GO:0030023~extracellular matrix constituent conferring elasticity	3	0.00455283928551574	0.0239024062489576
GO_MF	GO:0004714~transmembrane receptor protein tyrosine kinase activity	5	0.00462896051996616	0.0241510983650409
GO_MF	GO:0003677~DNA binding	42	0.00478284965612376	0.024799961179901
GO_MF	GO:0033218~amide binding	9	0.00498250274010865	0.0256767012373697
GO_MF	GO:0048407~platelet-derived growth factor binding	3	0.00552676978512292	0.028136282542444
GO_MF	GO:0002162~dystroglycan binding	3	0.00552676978512292	0.028136282542444
GO_MF	GO:0000981~DNA-binding transcription factor activity, RNA polymerase II-specific	26	0.00571590453332144	0.0286689523062793
GO_MF	GO:0038024~cargo receptor activity	5	0.00572459557247969	0.0286689523062793
GO_MF	GO:0030545~signaling receptor regulator activity	15	0.00573379046125586	0.0286689523062793
GO_MF	GO:0008013~beta-catenin binding	6	0.00600651129334844	0.0298548490320277
GO_MF	GO:0005154~epidermal growth factor receptor binding	4	0.00608710086431508	0.030077439564851
GO_MF	GO:0005543~phospholipid binding	13	0.00655308757932864	0.0317997735684071
GO_MF	GO:0005165~neurotrophin receptor binding	3	0.00658709595345576	0.0317997735684071
GO_MF	GO:0005095~GTPase inhibitor activity	3	0.00658709595345576	0.0317997735684071
GO_MF	GO:0070679~inositol 1,4,5 trisphosphate binding	3	0.00658709595345576	0.0317997735684071
GO_MF	GO:1990841~promoter-specific chromatin binding	5	0.00665122213809612	0.0319258662628614
GO_MF	GO:0030546~signaling receptor activator activity	14	0.00672407614427997	0.0320921815976999
GO_MF	GO:0051020~GTPase binding	10	0.00728904337864975	0.0345826178940387
GO_MF	GO:0004857~enzyme inhibitor activity	12	0.00732822141087963	0.0345826178940387
GO_MF	GO:0045295~gamma-catenin binding	3	0.00773194080142433	0.0362262001995234
GO_MF	GO:0030695~GTPase regulator activity	13	0.00776275718561215	0.0362262001995234
GO_MF	GO:0060589~nucleoside-triphosphatase regulator activity	13	0.00787818043174361	0.0365617213406886
GO_MF	GO:0005161~platelet-derived growth factor receptor binding	3	0.00895945662474277	0.0413513382680435
GO_MF	GO:0008307~structural constituent of muscle	4	0.0099795334626523	0.0458076945826663
GO_MF	GO:0042809~nuclear vitamin D receptor binding	3	0.0102678246032738	0.0460072781475833
GO_MF	GO:0005041~low-density lipoprotein particle receptor activity	3	0.0102678246032738	0.0460072781475833
GO_MF	GO:0004698~calcium,diacylglycerol-dependent serine/threonine kinase activity	3	0.0102678246032738	0.0460072781475833
GO_MF	GO:0004699~diacylglycerol-dependent, calcium-independent serine/threonine kinase activity	3	0.0102678246032738	0.0460072781475833
GO_MF	GO:0035091~phosphatidylinositol binding	9	0.0102968670139829	0.0460072781475833
GO_MF	GO:0042826~histone deacetylase binding	6	0.0107786592312873	0.0479051521390545
KEGG	hsa04510:Focal adhesion	42	6.18925276150665e-30	1.55350244313817e-27
KEGG	hsa04820:Cytoskeleton in muscle cells	40	2.59507940613462e-25	3.25682465469895e-23
KEGG	hsa04151:PI3K-Akt signaling pathway	45	1.24395631819174e-22	1.04077678622042e-20
KEGG	hsa04512:ECM-receptor interaction	26	3.31998574881861e-22	2.08329105738368e-20
KEGG	hsa05200:Pathways in cancer	48	2.49421510569497e-18	1.25209598305888e-16
KEGG	hsa05165:Human papillomavirus infection	36	6.3700074740517e-16	2.6647864599783e-14
KEGG	hsa05222:Small cell lung cancer	20	2.71157836260389e-14	9.72294527162252e-13
KEGG	hsa05135:Yersinia infection	23	5.10563375237692e-14	1.60189258980826e-12
KEGG	hsa04611:Platelet activation	22	7.99446999455949e-14	2.22956885403826e-12
KEGG	hsa04935:Growth hormone synthesis, secretion and action	21	4.49332522004768e-13	1.12782463023197e-11
KEGG	hsa05146:Amoebiasis	19	2.28520083437888e-12	5.21441281299181e-11
KEGG	hsa05205:Proteoglycans in cancer	25	3.23403453609764e-12	6.76452223800423e-11
KEGG	hsa04926:Relaxin signaling pathway	20	1.47375172337593e-11	2.84547448128738e-10
KEGG	hsa04933:AGE-RAGE signaling pathway in diabetic complications	18	1.80696102223001e-11	3.23962297556952e-10
KEGG	hsa04380:Osteoclast differentiation	19	6.51985412117958e-10	1.09098892294405e-08
KEGG	hsa05161:Hepatitis B	20	8.06160615459683e-10	1.26466446550238e-08
KEGG	hsa05163:Human cytomegalovirus infection	23	1.13557735381718e-09	1.67664656357714e-08
KEGG	hsa04974:Protein digestion and absorption	16	3.16192494060949e-09	4.40912866718323e-08
KEGG	hsa05145:Toxoplasmosis	16	7.86520753142244e-09	1.03903531073002e-07
KEGG	hsa04928:Parathyroid hormone synthesis, secretion and action	16	1.13806392825418e-08	1.428270229959e-07
KEGG	hsa04664:Fc epsilon RI signaling pathway	13	1.29043426877699e-08	1.54237619744297e-07
KEGG	hsa05417:Lipid and atherosclerosis	21	1.62257039894609e-08	1.85120531879759e-07
KEGG	hsa04012:ErbB signaling pathway	14	1.83960926377072e-08	2.00757358785413e-07
KEGG	hsa04919:Thyroid hormone signaling pathway	16	2.57854299113574e-08	2.69672621156279e-07
KEGG	hsa04010:MAPK signaling pathway	24	4.59872628126871e-08	4.61712118639379e-07
KEGG	hsa04658:Th1 and Th2 cell differentiation	14	4.83890290069253e-08	4.67140241566856e-07
KEGG	hsa04062:Chemokine signaling pathway	19	7.93932542106498e-08	7.38063215069374e-07
KEGG	hsa04014:Ras signaling pathway	21	8.31181228770486e-08	7.45094601504971e-07
KEGG	hsa01522:Endocrine resistance	14	1.03562342731809e-07	8.96349931920141e-07
KEGG	hsa04210:Apoptosis	16	1.12624921989903e-07	9.42295180648855e-07
KEGG	hsa04722:Neurotrophin signaling pathway	15	1.49822412118737e-07	1.21307824005816e-06
KEGG	hsa05412:Arrhythmogenic right ventricular cardiomyopathy	13	1.65069637601359e-07	1.29476496993566e-06
KEGG	hsa05131:Shigellosis	21	1.86850294224548e-07	1.42119466213217e-06
KEGG	hsa04360:Axon guidance	18	2.13433329661567e-07	1.57564016897215e-06
KEGG	hsa04662:B cell receptor signaling pathway	13	3.11433834712097e-07	2.2334255003639e-06
KEGG	hsa05170:Human immunodeficiency virus 1 infection	19	3.55562093802133e-07	2.47905793178709e-06
KEGG	hsa05100:Bacterial invasion of epithelial cells	12	4.92735669445642e-07	3.34261224407719e-06
KEGG	hsa04921:Oxytocin signaling pathway	16	6.30285733432488e-07	4.16320313398827e-06
KEGG	hsa04915:Estrogen signaling pathway	15	9.32467206605181e-07	6.00126330404873e-06
KEGG	hsa04660:T cell receptor signaling pathway	14	1.21734150970451e-06	7.63881797339578e-06
KEGG	hsa04810:Regulation of actin cytoskeleton	19	1.24844878854409e-06	7.64294258352604e-06
KEGG	hsa05414:Dilated cardiomyopathy	13	1.49933141337564e-06	8.86093841150313e-06
KEGG	hsa04022:cGMP-PKG signaling pathway	16	1.51800936930133e-06	8.86093841150313e-06
KEGG	hsa04072:Phospholipase D signaling pathway	15	2.1601304632477e-06	1.23225624153448e-05
KEGG	hsa04730:Long-term depression	10	3.29154132759516e-06	1.83594860716974e-05
KEGG	hsa04650:Natural killer cell mediated cytotoxicity	13	4.74986117311055e-06	2.59177207489293e-05
KEGG	hsa05162:Measles	14	5.31970382743426e-06	2.75468548200542e-05
KEGG	hsa04666:Fc gamma R-mediated phagocytosis	12	5.48742127889525e-06	2.75468548200542e-05
KEGG	hsa05410:Hypertrophic cardiomyopathy	12	5.48742127889525e-06	2.75468548200542e-05
KEGG	hsa04750:Inflammatory mediator regulation of TRP channels	12	5.48742127889525e-06	2.75468548200542e-05
KEGG	hsa04625:C-type lectin receptor signaling pathway	12	9.74476574971767e-06	4.79595333956693e-05
KEGG	hsa05225:Hepatocellular carcinoma	15	1.01664433969721e-05	4.90726402430766e-05
KEGG	hsa05167:Kaposi sarcoma-associated herpesvirus infection	16	1.18966668864557e-05	5.63408186509505e-05
KEGG	hsa04917:Prolactin signaling pathway	10	1.36489587054209e-05	6.26338807867905e-05
KEGG	hsa04659:Th17 cell differentiation	12	1.39740929245429e-05	6.26338807867905e-05
KEGG	hsa04620:Toll-like receptor signaling pathway	12	1.39740929245429e-05	6.26338807867905e-05
KEGG	hsa04912:GnRH signaling pathway	11	1.98506797315531e-05	8.74126423266636e-05
KEGG	hsa04670:Leukocyte transendothelial migration	12	2.52671556025025e-05	0.000109345794072899
KEGG	hsa04910:Insulin signaling pathway	13	2.59156204003302e-05	0.000110251198652252
KEGG	hsa05220:Chronic myeloid leukemia	10	2.65903563474569e-05	0.000111236324053528
KEGG	hsa04371:Apelin signaling pathway	13	2.99337181173546e-05	0.000123169889302557
KEGG	hsa05166:Human T-cell leukemia virus 1 infection	16	5.71204508604013e-05	0.000231245696225173
KEGG	hsa04270:Vascular smooth muscle contraction	12	9.58683299615954e-05	0.000381951600323182
KEGG	hsa04960:Aldosterone-regulated sodium reabsorption	7	0.000112732096341092	0.000442121190337721
KEGG	hsa04015:Rap1 signaling pathway	15	0.00011765990610114	0.000448350540142757
KEGG	hsa04520:Adherens junction	10	0.000119522792758906	0.000448350540142757
KEGG	hsa05223:Non-small cell lung cancer	9	0.000119679227846871	0.000448350540142757
KEGG	hsa04725:Cholinergic synapse	11	0.000133238309818151	0.000491806114181703
KEGG	hsa04668:TNF signaling pathway	11	0.000164782638372894	0.000599426699008645
KEGG	hsa05017:Spinocerebellar ataxia	12	0.000182485205434403	0.000654339808057646
KEGG	hsa05231:Choline metabolism in cancer	10	0.000193515247100937	0.000684117282004721
KEGG	hsa01521:EGFR tyrosine kinase inhibitor resistance	9	0.000228336543826991	0.000796006562507981
KEGG	hsa05130:Pathogenic Escherichia coli infection	14	0.000280158117634472	0.00096328339077058
KEGG	hsa04930:Type II diabetes mellitus	7	0.000376071593917449	0.00127559419017945
KEGG	hsa05171:Coronavirus disease - COVID-19	15	0.000391880320314085	0.0013114928053178
KEGG	hsa04720:Long-term potentiation	8	0.000431786347797996	0.00142603122759601
KEGG	hsa05221:Acute myeloid leukemia	8	0.000473092097523679	0.0015421573568629
KEGG	hsa05235:PD-L1 expression and PD-1 checkpoint pathway in cancer	9	0.000512730267398863	0.00164993970662967
KEGG	hsa04540:Gap junction	9	0.000594572944364389	0.0018890861903223
KEGG	hsa05418:Fluid shear stress and atherosclerosis	11	0.00064777717238936	0.00203240087837162
KEGG	hsa04630:JAK-STAT signaling pathway	12	0.000687491415494746	0.00213037463319977
KEGG	hsa05206:MicroRNAs in cancer	17	0.000696070831545269	0.00213065583802271
KEGG	hsa04020:Calcium signaling pathway	15	0.000750152925436449	0.00226853475041625
KEGG	hsa04024:cAMP signaling pathway	14	0.000780483041306887	0.0023321576591432
KEGG	hsa04713:Circadian entrainment	9	0.00084607679289236	0.00249841500018803
KEGG	hsa04070:Phosphatidylinositol signaling system	9	0.000905367983775136	0.00264241120845999
KEGG	hsa04971:Gastric acid secretion	8	0.000929308618275603	0.002650641627127
KEGG	hsa05214:Glioma	8	0.000929308618275603	0.002650641627127
KEGG	hsa05224:Breast cancer	11	0.000944004911178794	0.0026623059854593
KEGG	hsa05169:Epstein-Barr virus infection	13	0.00102159455617187	0.00284911370665711
KEGG	hsa05226:Gastric cancer	11	0.00104656053849709	0.00288666697981065
KEGG	hsa05140:Leishmaniasis	8	0.00117012833671762	0.00319241535343611
KEGG	hsa05142:Chagas disease	9	0.00125382568067707	0.00338398113817144
KEGG	hsa04370:VEGF signaling pathway	7	0.00140584289680381	0.00375389964997614
KEGG	hsa04068:FoxO signaling pathway	10	0.00167339351370093	0.00442128180988351
KEGG	hsa04931:Insulin resistance	9	0.00180485891391334	0.00471895403533591
KEGG	hsa05132:Salmonella infection	14	0.00202470227432709	0.00523917805006288
KEGG	hsa04929:GnRH secretion	7	0.00213105814307529	0.00545811830522345
KEGG	hsa04530:Tight junction	11	0.00266638069761818	0.00670815533997965
KEGG	hsa04724:Glutamatergic synapse	9	0.00267257184859747	0.00670815533997965
KEGG	hsa05416:Viral myocarditis	7	0.00310849886797103	0.00764934525353655
KEGG	hsa05211:Renal cell carcinoma	7	0.00310849886797103	0.00764934525353655
KEGG	hsa04657:IL-17 signaling pathway	8	0.00338811685950323	0.00825647894888651
KEGG	hsa04071:Sphingolipid signaling pathway	9	0.00365025366054356	0.00880974681535032
KEGG	hsa05215:Prostate cancer	8	0.00402920682199705	0.00954085766340811
KEGG	hsa04925:Aldosterone synthesis and secretion	8	0.00402920682199705	0.00954085766340811
KEGG	hsa04918:Thyroid hormone synthesis	7	0.00438740808831087	0.0102919572912713
KEGG	hsa05020:Prion disease	14	0.00487212335336386	0.0113231755712438
KEGG	hsa04148:Efferocytosis	10	0.00510947159785063	0.0117658474409221
KEGG	hsa04150:mTOR signaling pathway	10	0.00532433674199811	0.0121491683840139
KEGG	hsa05160:Hepatitis C	10	0.00554615184102408	0.0125412983071806
KEGG	hsa04621:NOD-like receptor signaling pathway	11	0.00568453225797131	0.0127394428281321
KEGG	hsa04728:Dopaminergic synapse	9	0.00587077455070693	0.0130403930285614
KEGG	hsa05010:Alzheimer disease	17	0.00676633126355543	0.0148977995364247
KEGG	hsa05213:Endometrial cancer	6	0.00718181086943922	0.0156637275937801
KEGG	hsa05208:Chemical carcinogenesis - reactive oxygen species	12	0.00723901354931668	0.0156637275937801
KEGG	hsa04213:Longevity regulating pathway - multiple species	6	0.00883615972399646	0.0189562059036163
KEGG	hsa05210:Colorectal cancer	7	0.00899105982120685	0.019125050975618
KEGG	hsa05164:Influenza A	10	0.00947504486048028	0.0199607158776833
KEGG	hsa04726:Serotonergic synapse	8	0.00954297173435058	0.0199607158776833
KEGG	hsa05203:Viral carcinogenesis	11	0.00983379088393894	0.0203990207592452
KEGG	hsa04211:Longevity regulating pathway	7	0.0105412935051131	0.0216874153260933
KEGG	hsa04927:Cortisol synthesis and secretion	6	0.0107369708427724	0.0219104039149258
KEGG	hsa04723:Retrograde endocannabinoid signaling	9	0.0118322158917701	0.0239506950712443
KEGG	hsa04152:AMPK signaling pathway	8	0.0129501561341439	0.026003913517361
KEGG	hsa05207:Chemical carcinogenesis - receptor activation	11	0.0134249241478348	0.0267433012786232
KEGG	hsa04920:Adipocytokine signaling pathway	6	0.0144955751520447	0.0286487351430174
KEGG	hsa05120:Epithelial cell signaling in Helicobacter pylori infection	6	0.0153408039968246	0.0300823578375232
KEGG	hsa04613:Neutrophil extracellular trap formation	10	0.0183113168596405	0.0356289963703083
KEGG	hsa05110:Vibrio cholerae infection	5	0.0205818040107975	0.0394353649367189
KEGG	hsa04979:Cholesterol metabolism	5	0.0205818040107975	0.0394353649367189
KEGG	hsa05212:Pancreatic cancer	6	0.0211081316863738	0.0400169023253187
KEGG	hsa04064:NF-kappa B signaling pathway	7	0.0212041753357266	0.0400169023253187
KEGG	hsa04066:HIF-1 signaling pathway	7	0.0259666209704486	0.0486389691312134
