# Supplementary material for: M-GNN: A Topology-Enhanced Multi-Modal Graph Neural Network for Cancer Driver Gene Prediction
Source: Metabolites. 2026 Apr 16;16(4):268. doi: 10.3390/metabo16040268 (PMC13117570; doi:10.3390/metabo16040268)
Supplement: Supplementary file 1 [file metabolites-16-00268-s001.zip › Table S3/README.txt]

Table S3 All_significant_pathways. Complete list of significantly enriched GO terms and KEGG pathways (FDR < 0.05). The table includes category, term ID, term description, gene count, raw p-value, and Benjamini-Hochberg adjusted FDR.
