# Supplementary material for: M-GNN: A Topology-Enhanced Multi-Modal Graph Neural Network for Cancer Driver Gene Prediction
Source: Metabolites. 2026 Apr 16;16(4):268. doi: 10.3390/metabo16040268 (PMC13117570; doi:10.3390/metabo16040268)
Supplement: Supplementary file 1 [file metabolites-16-00268-s001.zip › Table S6-The same enrichment analysis on the set of known driver genes used for model training.csv]

Category	Term	Pred_Count	Pred_PValue	Pred_FDR	Pos_Count	Pos_PValue	Pos_FDR
GO_BP	GO:0009653~anatomical structure morphogenesis	108	2.17717593425154e-46	1.05462402255145e-42	NA	NA	NA
GO_BP	GO:0048522~positive regulation of cellular process	156	7.09302417345073e-41	1.30425047727047e-37	NA	NA	NA
GO_BP	GO:0048856~anatomical structure development	148	8.07752153553142e-41	1.30425047727047e-37	NA	NA	NA
GO_BP	GO:0048731~system development	123	1.12573139491359e-38	1.33151892020167e-35	NA	NA	NA
GO_BP	GO:0050793~regulation of developmental process	105	1.37440020664912e-38	1.33151892020167e-35	NA	NA	NA
GO_BP	GO:0048518~positive regulation of biological process	156	8.51221424844715e-38	6.87219430324633e-35	NA	NA	NA
GO_BP	GO:0007166~cell surface receptor signaling pathway	95	3.17678286001451e-37	2.19833373913004e-34	NA	NA	NA
GO_BP	GO:0007275~multicellular organism development	126	1.6742041221407e-36	1.0137305959562e-33	NA	NA	NA
GO_BP	GO:0032501~multicellular organismal process	155	2.33363692681694e-36	1.25601525261125e-33	NA	NA	NA
GO_BP	GO:0051239~regulation of multicellular organismal process	111	6.20757317813915e-36	3.0069484474906e-33	NA	NA	NA
GO_BP	GO:0032502~developmental process	148	1.2453154237445e-35	5.48391628419852e-33	NA	NA	NA
GO_BP	GO:0007154~cell communication	141	2.91277700928574e-35	1.17579098608168e-32	NA	NA	NA
GO_BP	GO:0051716~cellular response to stimulus	154	2.07348120404156e-34	7.72610996336717e-32	NA	NA	NA
GO_BP	GO:0007165~signal transduction	134	1.58227900355898e-33	5.47468535231407e-31	NA	NA	NA
GO_BP	GO:0072359~circulatory system development	64	2.84020155113335e-33	9.17195754245996e-31	NA	NA	NA
GO_BP	GO:2000026~regulation of multicellular organismal development	77	5.63084430258655e-33	1.70473811260808e-30	NA	NA	NA
GO_BP	GO:0023052~signaling	137	1.23194672960979e-32	3.51032350484106e-30	NA	NA	NA
GO_BP	GO:0048513~animal organ development	103	7.03096805843437e-32	1.892111626392e-29	NA	NA	NA
GO_BP	GO:0030154~cell differentiation	114	1.45771921020473e-30	3.71641676538512e-28	NA	NA	NA
GO_BP	GO:0048869~cellular developmental process	114	1.56707128385732e-30	3.78874677494162e-28	NA	NA	NA
GO_BP	GO:0051240~positive regulation of multicellular organismal process	79	1.64252027815388e-30	3.78874677494162e-28	NA	NA	NA
GO_BP	GO:0045595~regulation of cell differentiation	77	3.10112698973809e-30	6.82811779013242e-28	NA	NA	NA
GO_BP	GO:0070887~cellular response to chemical stimulus	84	5.96004220351157e-30	1.25523671451348e-27	NA	NA	NA
GO_BP	GO:0051094~positive regulation of developmental process	70	7.28411471079415e-29	1.47017715246195e-26	NA	NA	NA
GO_BP	GO:0048584~positive regulation of response to stimulus	89	8.85051095602935e-29	1.71487500284025e-26	NA	NA	NA
GO_BP	GO:0050896~response to stimulus	165	1.90164695274933e-28	3.54291455350682e-26	NA	NA	NA
GO_BP	GO:0042221~response to chemical	111	1.99978513297119e-28	3.58776266078238e-26	NA	NA	NA
GO_BP	GO:0042127~regulation of cell population proliferation	77	5.37859173020657e-28	9.30496369325737e-26	NA	NA	NA
GO_BP	GO:0048646~anatomical structure formation involved in morphogenesis	59	8.16980011925727e-28	1.36463833716146e-25	NA	NA	NA
GO_BP	GO:0009719~response to endogenous stimulus	65	2.84173621120007e-27	4.58845673568438e-25	NA	NA	NA
GO_BP	GO:0048468~cell development	85	8.87776470675355e-27	1.38722233030691e-24	NA	NA	NA
GO_BP	GO:0048583~regulation of response to stimulus	115	2.35239268355165e-26	3.5609344247263e-24	NA	NA	NA
GO_BP	GO:0009888~tissue development	75	7.3884918225075e-26	1.08454104206746e-23	NA	NA	NA
GO_BP	GO:0009966~regulation of signal transduction	98	2.34459145332228e-25	3.34035323526268e-23	NA	NA	NA
GO_BP	GO:0045597~positive regulation of cell differentiation	54	5.11319890342007e-25	7.07666728233338e-23	NA	NA	NA
GO_BP	GO:0010647~positive regulation of cell communication	74	6.56784270923502e-25	8.83739724542624e-23	NA	NA	NA
GO_BP	GO:0009967~positive regulation of signal transduction	70	7.72399952496303e-25	1.0112176675384e-22	NA	NA	NA
GO_BP	GO:0010646~regulation of cell communication	104	9.31283024418894e-25	1.18714078165398e-22	NA	NA	NA
GO_BP	GO:0030155~regulation of cell adhesion	51	1.12405613690828e-24	1.39613536594455e-22	NA	NA	NA
GO_BP	GO:0008284~positive regulation of cell population proliferation	55	3.48028514157785e-24	4.21462530645078e-22	NA	NA	NA
GO_BP	GO:1901700~response to oxygen-containing compound	69	3.84832501069216e-24	4.54665520775435e-22	NA	NA	NA
GO_BP	GO:0023056~positive regulation of signaling	73	3.95564206340283e-24	4.56217384645794e-22	NA	NA	NA
GO_BP	GO:0023051~regulation of signaling	102	1.55809588872819e-23	1.75521313604636e-21	NA	NA	NA
GO_BP	GO:1901698~response to nitrogen compound	56	1.75726734104636e-23	1.93459159091558e-21	NA	NA	NA
GO_BP	GO:1901701~cellular response to oxygen-containing compound	57	2.16914940853097e-23	2.33496882998311e-21	NA	NA	NA
GO_BP	GO:0007507~heart development	43	2.68201564727564e-23	2.82427908595722e-21	NA	NA	NA
GO_BP	GO:0071495~cellular response to endogenous stimulus	53	4.83618102435311e-23	4.9843533791418e-21	NA	NA	NA
GO_BP	GO:0035556~intracellular signal transduction	70	6.91398900246317e-23	6.97736723498575e-21	NA	NA	NA
GO_BP	GO:1901699~cellular response to nitrogen compound	44	7.25594580208894e-23	7.17302070720792e-21	NA	NA	NA
GO_BP	GO:0001568~blood vessel development	41	1.17344476738517e-22	1.13683329064275e-20	NA	NA	NA
GO_BP	GO:0010604~positive regulation of macromolecule metabolic process	95	3.0698088139606e-22	2.91571644996572e-20	NA	NA	NA
GO_BP	GO:0060284~regulation of cell development	49	4.09108755915917e-22	3.81100541087827e-20	NA	NA	NA
GO_BP	GO:0001944~vasculature development	41	4.8724570104833e-22	4.45324184127945e-20	NA	NA	NA
GO_BP	GO:0007167~enzyme-linked receptor protein signaling pathway	43	5.36980064738157e-22	4.81691006220672e-20	NA	NA	NA
GO_BP	GO:0009887~animal organ morphogenesis	52	7.54720302193039e-22	6.64702753422378e-20	NA	NA	NA
GO_BP	GO:0009893~positive regulation of metabolic process	99	8.61674409407819e-22	7.45348364137764e-20	NA	NA	NA
GO_BP	GO:0016043~cellular component organization	130	1.67519177476108e-21	1.40489790520136e-19	NA	NA	NA
GO_BP	GO:0007399~nervous system development	77	1.68216512183483e-21	1.40489790520136e-19	NA	NA	NA
GO_BP	GO:0050794~regulation of cellular process	186	1.8631664645551e-21	1.52969124649236e-19	NA	NA	NA
GO_BP	GO:0007169~cell surface receptor protein tyrosine kinase signaling pathway	36	3.9977051218515e-21	3.22748060170811e-19	NA	NA	NA
GO_BP	GO:0048514~blood vessel morphogenesis	36	1.019986014829e-20	8.07491002692139e-19	NA	NA	NA
GO_BP	GO:0040012~regulation of locomotion	55	1.03353513969679e-20	8.07491002692139e-19	NA	NA	NA
GO_BP	GO:1902531~regulation of intracellular signal transduction	72	1.13104015994236e-20	8.69644211866794e-19	NA	NA	NA
GO_BP	GO:0009725~response to hormone	47	1.68619778497585e-20	1.27624094850359e-18	NA	NA	NA
GO_BP	GO:0035239~tube morphogenesis	43	2.26110891457888e-20	1.68504793572617e-18	NA	NA	NA
GO_BP	GO:0030334~regulation of cell migration	52	3.09460998319046e-20	2.2712561755416e-18	NA	NA	NA
GO_BP	GO:0050789~regulation of biological process	187	3.96374784095129e-20	2.86573052859225e-18	NA	NA	NA
GO_BP	GO:0071840~cellular component organization or biogenesis	130	4.9965052166728e-20	3.55927518670045e-18	NA	NA	NA
GO_BP	GO:2000145~regulation of cell motility	53	6.61289363238018e-20	4.64244300800719e-18	NA	NA	NA
GO_BP	GO:0007155~cell adhesion	49	6.97941350307487e-20	4.82975414412781e-18	NA	NA	NA
GO_BP	GO:1902533~positive regulation of intracellular signal transduction	53	1.33466903312907e-19	9.10582647391156e-18	NA	NA	NA
GO_BP	GO:0022603~regulation of anatomical structure morphogenesis	47	1.54776383929632e-19	1.04130111632658e-17	NA	NA	NA
GO_BP	GO:0043434~response to peptide hormone	34	3.14080783347135e-19	2.08411960895003e-17	NA	NA	NA
GO_BP	GO:0045785~positive regulation of cell adhesion	36	3.44137197704748e-19	2.2527034941646e-17	NA	NA	NA
GO_BP	GO:0030335~positive regulation of cell migration	39	3.83870831483491e-19	2.47929374360804e-17	NA	NA	NA
GO_BP	GO:0035295~tube development	47	4.62629647906759e-19	2.94865528218466e-17	NA	NA	NA
GO_BP	GO:0141124~intracellular signaling cassette	45	4.82567871220819e-19	3.0357906080437e-17	NA	NA	NA
GO_BP	GO:0040017~positive regulation of locomotion	40	5.97010997637336e-19	3.70759137507084e-17	NA	NA	NA
GO_BP	GO:0022008~neurogenesis	57	9.8710609822671e-19	5.99673780147657e-17	NA	NA	NA
GO_BP	GO:0065007~biological regulation	188	9.90377836742622e-19	5.99673780147657e-17	NA	NA	NA
GO_BP	GO:0061061~muscle structure development	36	1.75659710319729e-18	1.05048844047996e-16	NA	NA	NA
GO_BP	GO:0070848~response to growth factor	37	1.86252728956236e-18	1.10025392568781e-16	NA	NA	NA
GO_BP	GO:2000147~positive regulation of cell motility	39	1.88850483558923e-18	1.10215872573424e-16	NA	NA	NA
GO_BP	GO:0032870~cellular response to hormone stimulus	37	2.20190462397313e-18	1.26976499982451e-16	NA	NA	NA
GO_BP	GO:0010720~positive regulation of cell development	34	2.2779841790923e-18	1.2981829839439e-16	NA	NA	NA
GO_BP	GO:0051128~regulation of cellular component organization	76	2.60513998109783e-18	1.46736024051603e-16	NA	NA	NA
GO_BP	GO:0065008~regulation of biological quality	85	5.49125937665381e-18	3.05743223224265e-16	NA	NA	NA
GO_BP	GO:0071375~cellular response to peptide hormone stimulus	28	9.80222062079703e-18	5.395676896266e-16	NA	NA	NA
GO_BP	GO:0010557~positive regulation of macromolecule biosynthetic process	76	1.27374622795786e-17	6.93261430137963e-16	NA	NA	NA
GO_BP	GO:0071363~cellular response to growth factor stimulus	35	1.72571444212201e-17	9.2881786195989e-16	NA	NA	NA
GO_BP	GO:0048523~negative regulation of cellular process	117	3.08854180126237e-17	1.64405455882582e-15	NA	NA	NA
GO_BP	GO:0048729~tissue morphogenesis	36	4.27684393525836e-17	2.25185130678168e-15	NA	NA	NA
GO_BP	GO:0009891~positive regulation of biosynthetic process	77	4.49011873783259e-17	2.32870860172214e-15	NA	NA	NA
GO_BP	GO:0030182~neuron differentiation	49	4.5189638431437e-17	2.32870860172214e-15	NA	NA	NA
GO_BP	GO:0048519~negative regulation of biological process	119	6.05646544603571e-17	3.08815985479968e-15	NA	NA	NA
GO_BP	GO:0006950~response to stress	90	7.87926189834106e-17	3.97574423287126e-15	NA	NA	NA
GO_BP	GO:0048598~embryonic morphogenesis	36	9.18957506841648e-17	4.58910326097005e-15	NA	NA	NA
GO_BP	GO:0007417~central nervous system development	46	1.30481607778148e-16	6.44951947017701e-15	NA	NA	NA
GO_BP	GO:0000902~cell morphogenesis	39	1.71523194190136e-16	8.39250861269715e-15	NA	NA	NA
GO_BP	GO:0048699~generation of neurons	49	6.76960119634371e-16	3.27919481950889e-14	NA	NA	NA
GO_BP	GO:0032879~regulation of localization	65	1.01151368216743e-15	4.8512596796228e-14	NA	NA	NA
GO_BP	GO:0043410~positive regulation of MAPK cascade	31	2.66055584337536e-15	1.25420350918472e-13	NA	NA	NA
GO_BP	GO:0090066~regulation of anatomical structure size	32	2.66737227095437e-15	1.25420350918472e-13	NA	NA	NA
GO_BP	GO:0002684~positive regulation of immune system process	45	2.69275732772936e-15	1.25420350918472e-13	NA	NA	NA
GO_BP	GO:0043408~regulation of MAPK cascade	36	4.58409405271474e-15	2.1147953896524e-13	NA	NA	NA
GO_BP	GO:0016477~cell migration	42	5.45865018613977e-15	2.49450014166614e-13	NA	NA	NA
GO_BP	GO:0001775~cell activation	38	6.47333484000433e-15	2.93054523037205e-13	NA	NA	NA
GO_BP	GO:0060537~muscle tissue development	27	9.26108758672434e-15	4.15376928426784e-13	NA	NA	NA
GO_BP	GO:0009790~embryo development	44	9.84405820251877e-15	4.37473559018357e-13	NA	NA	NA
GO_BP	GO:0014706~striated muscle tissue development	26	1.99571194764425e-14	8.78838970398977e-13	NA	NA	NA
GO_BP	GO:0048870~cell motility	46	2.07692210380411e-14	9.06361321696135e-13	NA	NA	NA
GO_BP	GO:0048666~neuron development	40	3.74755426722189e-14	1.62081722057347e-12	NA	NA	NA
GO_BP	GO:0031175~neuron projection development	36	4.43468992499149e-14	1.90102991120874e-12	NA	NA	NA
GO_BP	GO:0007517~muscle organ development	25	5.53394440140518e-14	2.35144093687778e-12	NA	NA	NA
GO_BP	GO:0045893~positive regulation of DNA-templated transcription	54	9.58407283082387e-14	4.03697815587051e-12	NA	NA	NA
GO_BP	GO:1902680~positive regulation of RNA biosynthetic process	54	1.00512752658635e-13	4.19727391274507e-12	NA	NA	NA
GO_BP	GO:1903131~mononuclear cell differentiation	26	1.10216077734048e-13	4.56313402174128e-12	NA	NA	NA
GO_BP	GO:0001932~regulation of protein phosphorylation	33	1.15559912677503e-13	4.73540208727267e-12	NA	NA	NA
GO_BP	GO:0051093~negative regulation of developmental process	42	1.16332132201785e-13	4.73540208727267e-12	NA	NA	NA
GO_BP	GO:0003007~heart morphogenesis	23	1.350512229539e-13	5.45156769990576e-12	NA	NA	NA
GO_BP	GO:0009628~response to abiotic stimulus	44	2.43204759862822e-13	9.73623022128521e-12	NA	NA	NA
GO_BP	GO:0051254~positive regulation of RNA metabolic process	57	2.78327186894529e-13	1.10509581419434e-11	NA	NA	NA
GO_BP	GO:0002682~regulation of immune system process	54	3.93380355277367e-13	1.5492149926533e-11	NA	NA	NA
GO_BP	GO:0006468~protein phosphorylation	26	4.00120471242258e-13	1.56305126023992e-11	NA	NA	NA
GO_BP	GO:0001525~angiogenesis	25	4.47243469538437e-13	1.73315789315535e-11	NA	NA	NA
GO_BP	GO:0045944~positive regulation of transcription by RNA polymerase II	45	4.58031193584129e-13	1.76087547755676e-11	NA	NA	NA
GO_BP	GO:0044093~positive regulation of molecular function	37	4.64590455312249e-13	1.77202847679727e-11	NA	NA	NA
GO_BP	GO:0051049~regulation of transport	53	5.60840634693171e-13	2.12243127691697e-11	NA	NA	NA
GO_BP	GO:0002521~leukocyte differentiation	27	5.76413423781664e-13	2.16445474790572e-11	NA	NA	NA
GO_BP	GO:0065009~regulation of molecular function	49	5.89592172178181e-13	2.19691114002393e-11	NA	NA	NA
GO_BP	GO:0016310~phosphorylation	27	7.10447596572838e-13	2.62702912809071e-11	NA	NA	NA
GO_BP	GO:0003206~cardiac chamber morphogenesis	17	7.77386556506972e-13	2.8527730906968e-11	NA	NA	NA
GO_BP	GO:0042325~regulation of phosphorylation	33	9.16317530957456e-13	3.32325560497199e-11	NA	NA	NA
GO_BP	GO:0019220~regulation of phosphate metabolic process	36	9.19315134323382e-13	3.32325560497199e-11	NA	NA	NA
GO_BP	GO:0051174~regulation of phosphorus metabolic process	36	9.51656805909118e-13	3.41468560579538e-11	NA	NA	NA
GO_BP	GO:0045321~leukocyte activation	32	1.09447683021605e-12	3.89826894526951e-11	NA	NA	NA
GO_BP	GO:0031399~regulation of protein modification process	38	1.15035796126179e-12	4.06739705427161e-11	NA	NA	NA
GO_BP	GO:0045935~positive regulation of nucleobase-containing compound metabolic process	59	1.59980886025588e-12	5.61556095585469e-11	NA	NA	NA
GO_BP	GO:0030198~extracellular matrix organization	22	2.13660495614463e-12	7.44583770328388e-11	NA	NA	NA
GO_BP	GO:0030097~hemopoiesis	33	2.27465139719321e-12	7.84007635508774e-11	NA	NA	NA
GO_BP	GO:0043062~extracellular structure organization	22	2.2821031504281e-12	7.84007635508774e-11	NA	NA	NA
GO_BP	GO:0045229~external encapsulating structure organization	22	2.43785861826108e-12	8.31618813158919e-11	NA	NA	NA
GO_BP	GO:0051146~striated muscle cell differentiation	20	2.93474418446434e-12	9.9411893912904e-11	NA	NA	NA
GO_BP	GO:0042692~muscle cell differentiation	22	3.38875442066758e-12	1.13993933428568e-10	NA	NA	NA
GO_BP	GO:0032535~regulation of cellular component size	24	3.61106514831896e-12	1.20634479851428e-10	NA	NA	NA
GO_BP	GO:0072001~renal system development	23	3.76676358447601e-12	1.24973991802752e-10	NA	NA	NA
GO_BP	GO:0050867~positive regulation of cell activation	25	3.99967201207607e-12	1.31798715826507e-10	NA	NA	NA
GO_BP	GO:0002009~morphogenesis of an epithelium	27	4.21514025961191e-12	1.3796040147e-10	NA	NA	NA
GO_BP	GO:0080090~regulation of primary metabolic process	106	4.27998229231228e-12	1.39142511570206e-10	NA	NA	NA
GO_BP	GO:0048812~neuron projection morphogenesis	28	4.64198688903445e-12	1.49905229936553e-10	NA	NA	NA
GO_BP	GO:0120039~plasma membrane bounded cell projection morphogenesis	28	5.80162590912636e-12	1.86113085455683e-10	NA	NA	NA
GO_BP	GO:0003205~cardiac chamber development	18	6.46486963425153e-12	2.060251875547e-10	NA	NA	NA
GO_BP	GO:0032970~regulation of actin filament-based process	25	6.75057785487492e-12	2.13230993795729e-10	NA	NA	NA
GO_BP	GO:1903706~regulation of hemopoiesis	26	6.77902003396825e-12	2.13230993795729e-10	NA	NA	NA
GO_BP	GO:0032868~response to insulin	21	7.14562427028879e-12	2.23312283646961e-10	NA	NA	NA
GO_BP	GO:0003231~cardiac ventricle development	16	7.69851423927327e-12	2.39048737019485e-10	NA	NA	NA
GO_BP	GO:0048858~cell projection morphogenesis	28	8.21415617333087e-12	2.53435493653597e-10	NA	NA	NA
GO_BP	GO:0001934~positive regulation of protein phosphorylation	25	8.29547368367682e-12	2.54324522302092e-10	NA	NA	NA
GO_BP	GO:0034330~cell junction organization	29	8.68348265439691e-12	2.64545848917601e-10	NA	NA	NA
GO_BP	GO:0007229~integrin-mediated signaling pathway	15	9.50707885795295e-12	2.87826812424526e-10	NA	NA	NA
GO_BP	GO:0010562~positive regulation of phosphorus metabolic process	27	1.05339286726431e-11	3.14977472162241e-10	NA	NA	NA
GO_BP	GO:0045937~positive regulation of phosphate metabolic process	27	1.05339286726431e-11	3.14977472162241e-10	NA	NA	NA
GO_BP	GO:0010628~positive regulation of gene expression	43	1.17961042922816e-11	3.50554166820932e-10	NA	NA	NA
GO_BP	GO:0060255~regulation of macromolecule metabolic process	116	1.20390069750032e-11	3.55591157237291e-10	NA	NA	NA
GO_BP	GO:0051241~negative regulation of multicellular organismal process	43	1.27192194082413e-11	3.73405447354673e-10	NA	NA	NA
GO_BP	GO:0007420~brain development	33	1.48621853697608e-11	4.3368931283808e-10	NA	NA	NA
GO_BP	GO:0120036~plasma membrane bounded cell projection organization	42	1.50174761245276e-11	4.35596732618033e-10	NA	NA	NA
GO_BP	GO:0001822~kidney development	22	1.52226614553086e-11	4.38920071961399e-10	NA	NA	NA
GO_BP	GO:0060341~regulation of cellular localization	39	1.56562924947747e-11	4.4875195766088e-10	NA	NA	NA
GO_BP	GO:0050769~positive regulation of neurogenesis	20	1.58731420715143e-11	4.52291177614209e-10	NA	NA	NA
GO_BP	GO:0060322~head development	34	1.62034842729727e-11	4.59003963849588e-10	NA	NA	NA
GO_BP	GO:0009611~response to wounding	26	1.90804556705359e-11	5.37358879465558e-10	NA	NA	NA
GO_BP	GO:0042327~positive regulation of phosphorylation	25	2.68428986954445e-11	7.51601163472446e-10	NA	NA	NA
GO_BP	GO:0042063~gliogenesis	21	2.76393218430581e-11	7.69453304642376e-10	NA	NA	NA
GO_BP	GO:0032869~cellular response to insulin stimulus	18	3.18138051340991e-11	8.80606126111863e-10	NA	NA	NA
GO_BP	GO:0010001~glial cell differentiation	19	3.22287914627876e-11	8.87024237759905e-10	NA	NA	NA
GO_BP	GO:0019222~regulation of metabolic process	121	3.33999250475368e-11	9.14063485481741e-10	NA	NA	NA
GO_BP	GO:0046649~lymphocyte activation	27	3.71284010615589e-11	1.01039311652916e-09	NA	NA	NA
GO_BP	GO:0045765~regulation of angiogenesis	23	3.78565197313469e-11	1.02445241105388e-09	NA	NA	NA
GO_BP	GO:0048738~cardiac muscle tissue development	18	4.35601739659171e-11	1.17225268161612e-09	NA	NA	NA
GO_BP	GO:0032880~regulation of protein localization	36	4.75542189315893e-11	1.27266650002552e-09	NA	NA	NA
GO_BP	GO:0031401~positive regulation of protein modification process	28	4.83119891886267e-11	1.2858421737896e-09	NA	NA	NA
GO_BP	GO:0019221~cytokine-mediated signaling pathway	25	4.93365639624135e-11	1.30593615209798e-09	NA	NA	NA
GO_BP	GO:1901342~regulation of vasculature development	23	6.0471582203866e-11	1.59198013149743e-09	NA	NA	NA
GO_BP	GO:0030030~cell projection organization	42	6.15520686745838e-11	1.61166605761991e-09	NA	NA	NA
GO_BP	GO:0002696~positive regulation of leukocyte activation	23	6.66842377020948e-11	1.73665831951047e-09	NA	NA	NA
GO_BP	GO:0050767~regulation of neurogenesis	23	1.04632229584215e-10	2.71036641767881e-09	NA	NA	NA
GO_BP	GO:0051050~positive regulation of transport	34	1.47980320390226e-10	3.81285463813965e-09	NA	NA	NA
GO_BP	GO:0051493~regulation of cytoskeleton organization	27	1.57174925594924e-10	4.02833513006249e-09	NA	NA	NA
GO_BP	GO:0051130~positive regulation of cellular component organization	39	1.61394938827014e-10	4.11472149304239e-09	NA	NA	NA
GO_BP	GO:0030098~lymphocyte differentiation	20	1.78774187524784e-10	4.53393803335106e-09	NA	NA	NA
GO_BP	GO:0032103~positive regulation of response to external stimulus	28	1.88058041418534e-10	4.74454766995511e-09	NA	NA	NA
GO_BP	GO:0045596~negative regulation of cell differentiation	31	2.11711935949098e-10	5.31364050641156e-09	NA	NA	NA
GO_BP	GO:0032956~regulation of actin cytoskeleton organization	22	2.193227030061e-10	5.47628439877086e-09	NA	NA	NA
GO_BP	GO:0009605~response to external stimulus	54	2.34992643769611e-10	5.83745828933331e-09	NA	NA	NA
GO_BP	GO:0003208~cardiac ventricle morphogenesis	12	2.49539994507727e-10	6.16720272140525e-09	NA	NA	NA
GO_BP	GO:0010810~regulation of cell-substrate adhesion	18	2.65460390480591e-10	6.52736107354306e-09	NA	NA	NA
GO_BP	GO:0044087~regulation of cellular component biogenesis	37	2.82788702147263e-10	6.91832562222901e-09	NA	NA	NA
GO_BP	GO:1903708~positive regulation of hemopoiesis	17	3.28225835020271e-10	7.94962972419097e-09	NA	NA	NA
GO_BP	GO:1902107~positive regulation of leukocyte differentiation	17	3.28225835020271e-10	7.94962972419097e-09	NA	NA	NA
GO_BP	GO:1902903~regulation of supramolecular fiber organization	23	3.56446268167808e-10	8.54765209408348e-09	NA	NA	NA
GO_BP	GO:0001654~eye development	23	3.56446268167808e-10	8.54765209408348e-09	NA	NA	NA
GO_BP	GO:0051962~positive regulation of nervous system development	20	3.75495700568832e-10	8.96010430322869e-09	NA	NA	NA
GO_BP	GO:0051897~positive regulation of phosphatidylinositol 3-kinase/protein kinase B signal transduction	17	3.79459133811404e-10	9.01029433422764e-09	NA	NA	NA
GO_BP	GO:0150063~visual system development	23	4.28505115484319e-10	1.0125262338566e-08	NA	NA	NA
GO_BP	GO:0060429~epithelium development	38	4.72418957965157e-10	1.11087253999185e-08	NA	NA	NA
GO_BP	GO:0010594~regulation of endothelial cell migration	18	4.81100684614165e-10	1.12526990210488e-08	NA	NA	NA
GO_BP	GO:1901652~response to peptide	34	4.83187736659403e-10	1.12526990210488e-08	NA	NA	NA
GO_BP	GO:0050678~regulation of epithelial cell proliferation	23	4.90362080465727e-10	1.13651383625645e-08	NA	NA	NA
GO_BP	GO:0009987~cellular process	198	4.93137868843105e-10	1.13750468413143e-08	NA	NA	NA
GO_BP	GO:0051251~positive regulation of lymphocyte activation	21	5.05544344524224e-10	1.16059564212101e-08	NA	NA	NA
GO_BP	GO:0048880~sensory system development	23	5.85197393302967e-10	1.33712083639602e-08	NA	NA	NA
GO_BP	GO:0001704~formation of primary germ layer	14	6.1265229969773e-10	1.39328062898395e-08	NA	NA	NA
GO_BP	GO:0051960~regulation of nervous system development	24	6.86031929896773e-10	1.55286853664484e-08	NA	NA	NA
GO_BP	GO:0051247~positive regulation of protein metabolic process	35	8.29853174628479e-10	1.869678501349e-08	NA	NA	NA
GO_BP	GO:0022407~regulation of cell-cell adhesion	25	9.20290588747567e-10	2.06383685735797e-08	NA	NA	NA
GO_BP	GO:2000177~regulation of neural precursor cell proliferation	13	9.67707202191747e-10	2.16017220618287e-08	NA	NA	NA
GO_BP	GO:0006897~endocytosis	25	1.11312483621504e-09	2.47338381037875e-08	NA	NA	NA
GO_BP	GO:0061564~axon development	23	1.16652775780091e-09	2.58021025515417e-08	NA	NA	NA
GO_BP	GO:0043067~regulation of programmed cell death	46	1.2670606324321e-09	2.78983713795503e-08	NA	NA	NA
GO_BP	GO:0034097~response to cytokine	33	1.27936799180976e-09	2.80418939019298e-08	NA	NA	NA
GO_BP	GO:0050865~regulation of cell activation	28	1.28596091530957e-09	2.80594354673853e-08	NA	NA	NA
GO_BP	GO:0071345~cellular response to cytokine stimulus	31	1.33667480959729e-09	2.90352142497277e-08	NA	NA	NA
GO_BP	GO:0034762~regulation of transmembrane transport	24	1.35842272058962e-09	2.93758913327505e-08	NA	NA	NA
GO_BP	GO:0002429~immune response-activating cell surface receptor signaling pathway	18	1.55731839014535e-09	3.35273345860625e-08	NA	NA	NA
GO_BP	GO:0010595~positive regulation of endothelial cell migration	14	1.58670019714404e-09	3.40087422786095e-08	NA	NA	NA
GO_BP	GO:0042981~regulation of apoptotic process	45	1.67108812909502e-09	3.56596955829791e-08	NA	NA	NA
GO_BP	GO:0002768~immune response-regulating cell surface receptor signaling pathway	19	1.72148640090069e-09	3.65740356401884e-08	NA	NA	NA
GO_BP	GO:0051246~regulation of protein metabolic process	49	1.84986063537535e-09	3.91298031343152e-08	NA	NA	NA
GO_BP	GO:0045664~regulation of neuron differentiation	16	1.91960347553128e-09	4.04285184151022e-08	NA	NA	NA
GO_BP	GO:0050679~positive regulation of epithelial cell proliferation	17	1.93306429772156e-09	4.05357725461612e-08	NA	NA	NA
GO_BP	GO:0045621~positive regulation of lymphocyte differentiation	14	2.2704854552636e-09	4.74061704538659e-08	NA	NA	NA
GO_BP	GO:0009612~response to mechanical stimulus	17	2.64328246644032e-09	5.49530483580982e-08	NA	NA	NA
GO_BP	GO:0038127~ERBB signaling pathway	13	3.05316797425719e-09	6.3203186612401e-08	NA	NA	NA
GO_BP	GO:0034329~cell junction assembly	19	3.07499164223871e-09	6.33840830425715e-08	NA	NA	NA
GO_BP	GO:0007409~axonogenesis	21	3.33977954654922e-09	6.85503903537476e-08	NA	NA	NA
GO_BP	GO:0048667~cell morphogenesis involved in neuron differentiation	23	3.62129072050485e-09	7.40149040089684e-08	NA	NA	NA
GO_BP	GO:0071396~cellular response to lipid	25	3.95793811317751e-09	8.05556815976128e-08	NA	NA	NA
GO_BP	GO:0042060~wound healing	20	4.11873074651124e-09	8.31297155670853e-08	NA	NA	NA
GO_BP	GO:1902105~regulation of leukocyte differentiation	20	4.11873074651124e-09	8.31297155670853e-08	NA	NA	NA
GO_BP	GO:0048639~positive regulation of developmental growth	15	4.41555004319352e-09	8.87507236897485e-08	NA	NA	NA
GO_BP	GO:0042592~homeostatic process	43	4.6475950587999e-09	9.30287209290361e-08	NA	NA	NA
GO_BP	GO:0060415~muscle tissue morphogenesis	11	4.97490848300662e-09	9.91706036694818e-08	NA	NA	NA
GO_BP	GO:0032101~regulation of response to external stimulus	37	5.81045886463637e-09	1.15351896476634e-07	NA	NA	NA
GO_BP	GO:0010468~regulation of gene expression	99	5.86370317902589e-09	1.15933788568169e-07	NA	NA	NA
GO_BP	GO:0001936~regulation of endothelial cell proliferation	15	6.32719341399706e-09	1.24589125599194e-07	NA	NA	NA
GO_BP	GO:0033043~regulation of organelle organization	37	7.21703000613765e-09	1.41535600606198e-07	NA	NA	NA
GO_BP	GO:0010556~regulation of macromolecule biosynthetic process	100	7.76164989509834e-09	1.51602548757485e-07	NA	NA	NA
GO_BP	GO:0007044~cell-substrate junction assembly	9	7.8665672168281e-09	1.5303474537476e-07	NA	NA	NA
GO_BP	GO:0007423~sensory organ development	26	8.81199542900648e-09	1.7074122343243e-07	NA	NA	NA
GO_BP	GO:0045859~regulation of protein kinase activity	20	8.9347628472386e-09	1.71067159019857e-07	NA	NA	NA
GO_BP	GO:0018193~peptidyl-amino acid modification	20	8.9347628472386e-09	1.71067159019857e-07	NA	NA	NA
GO_BP	GO:0043010~camera-type eye development	20	8.9347628472386e-09	1.71067159019857e-07	NA	NA	NA
GO_BP	GO:0007173~epidermal growth factor receptor signaling pathway	12	9.18414594498358e-09	1.75149617942915e-07	NA	NA	NA
GO_BP	GO:0044419~biological process involved in interspecies interaction between organisms	45	9.55289162953914e-09	1.80774955716945e-07	NA	NA	NA
GO_BP	GO:1903039~positive regulation of leukocyte cell-cell adhesion	18	9.55375488512342e-09	1.80774955716945e-07	NA	NA	NA
GO_BP	GO:0012501~programmed cell death	36	1.03029457523913e-08	1.94192487255188e-07	NA	NA	NA
GO_BP	GO:0048009~insulin-like growth factor receptor signaling pathway	11	1.06857630075388e-08	2.00627271350844e-07	NA	NA	NA
GO_BP	GO:0051896~regulation of phosphatidylinositol 3-kinase/protein kinase B signal transduction	18	1.10985421563079e-08	2.07572734382839e-07	NA	NA	NA
GO_BP	GO:0060840~artery development	12	1.126873366567e-08	2.09945176448098e-07	NA	NA	NA
GO_BP	GO:0150115~cell-substrate junction organization	9	1.17300984096109e-08	2.16895547760173e-07	NA	NA	NA
GO_BP	GO:0008219~cell death	36	1.17313446558971e-08	2.16895547760173e-07	NA	NA	NA
GO_BP	GO:0010975~regulation of neuron projection development	22	1.19832359932236e-08	2.207102477231e-07	NA	NA	NA
GO_BP	GO:0033993~response to lipid	31	1.30645125090935e-08	2.39714009825942e-07	NA	NA	NA
GO_BP	GO:0048644~muscle organ morphogenesis	11	1.35923353635651e-08	2.48457632079658e-07	NA	NA	NA
GO_BP	GO:0055008~cardiac muscle tissue morphogenesis	10	1.3803767202947e-08	2.51373865906297e-07	NA	NA	NA
GO_BP	GO:0006915~apoptotic process	35	1.40245545351988e-08	2.54437985649823e-07	NA	NA	NA
GO_BP	GO:0007492~endoderm development	11	1.52921249023159e-08	2.76399451592605e-07	NA	NA	NA
GO_BP	GO:0045927~positive regulation of growth	17	1.75102400925962e-08	3.14268852834962e-07	NA	NA	NA
GO_BP	GO:0002694~regulation of leukocyte activation	25	1.75170500135094e-08	3.14268852834962e-07	NA	NA	NA
GO_BP	GO:0050851~antigen receptor-mediated signaling pathway	14	1.80187667886062e-08	3.22077145107041e-07	NA	NA	NA
GO_BP	GO:0022409~positive regulation of cell-cell adhesion	19	1.90351516125228e-08	3.38993655923017e-07	NA	NA	NA
GO_BP	GO:0030900~forebrain development	21	1.91985779161411e-08	3.40651690204349e-07	NA	NA	NA
GO_BP	GO:0030036~actin cytoskeleton organization	24	2.28186479228014e-08	4.03407045759306e-07	NA	NA	NA
GO_BP	GO:0050778~positive regulation of immune response	27	2.54518378429509e-08	4.48322554586378e-07	NA	NA	NA
GO_BP	GO:1901888~regulation of cell junction assembly	17	2.652120117614e-08	4.65466298902978e-07	NA	NA	NA
GO_BP	GO:0007411~axon guidance	16	2.67665834121076e-08	4.68077003784294e-07	NA	NA	NA
GO_BP	GO:0042110~T cell activation	19	2.82620324605029e-08	4.89827162149312e-07	NA	NA	NA
GO_BP	GO:0034765~regulation of monoatomic ion transmembrane transport	19	2.82620324605029e-08	4.89827162149312e-07	NA	NA	NA
GO_BP	GO:0097485~neuron projection guidance	16	2.83137087947579e-08	4.89827162149312e-07	NA	NA	NA
GO_BP	GO:0051147~regulation of muscle cell differentiation	14	2.95445835540836e-08	5.09302358491036e-07	NA	NA	NA
GO_BP	GO:0043549~regulation of kinase activity	20	3.02840540096348e-08	5.20198431286068e-07	NA	NA	NA
GO_BP	GO:0043069~negative regulation of programmed cell death	32	3.35527263158016e-08	5.74308856090964e-07	NA	NA	NA
GO_BP	GO:1904062~regulation of monoatomic cation transmembrane transport	18	3.38474389759589e-08	5.77313360561778e-07	NA	NA	NA
GO_BP	GO:0055010~ventricular cardiac muscle tissue morphogenesis	9	3.46024615095687e-08	5.88120433517021e-07	NA	NA	NA
GO_BP	GO:0040008~regulation of growth	25	3.54867098403479e-08	6.01040637995262e-07	NA	NA	NA
GO_BP	GO:0008286~insulin receptor signaling pathway	12	3.8523470975791e-08	6.50201022323107e-07	NA	NA	NA
GO_BP	GO:0045860~positive regulation of protein kinase activity	15	3.91895170727433e-08	6.59145905209613e-07	NA	NA	NA
GO_BP	GO:0097435~supramolecular fiber organization	25	3.9982940549377e-08	6.70163889346652e-07	NA	NA	NA
GO_BP	GO:0009889~regulation of biosynthetic process	100	4.03064029599785e-08	6.73255917028054e-07	NA	NA	NA
GO_BP	GO:0007369~gastrulation	14	4.42965790449877e-08	7.37362985889762e-07	NA	NA	NA
GO_BP	GO:0030029~actin filament-based process	25	4.77284085263282e-08	7.91768530484704e-07	NA	NA	NA
GO_BP	GO:0030183~B cell differentiation	12	5.00423062532307e-08	8.27320585292319e-07	NA	NA	NA
GO_BP	GO:0043066~negative regulation of apoptotic process	31	5.25437876106908e-08	8.65721453014238e-07	NA	NA	NA
GO_BP	GO:0060562~epithelial tube morphogenesis	18	5.74286904278806e-08	9.42998564178487e-07	NA	NA	NA
GO_BP	GO:0048585~negative regulation of response to stimulus	46	6.32451988454378e-08	1.0349991324571e-06	NA	NA	NA
GO_BP	GO:0060485~mesenchyme development	17	6.42145650841913e-08	1.04732442177718e-06	NA	NA	NA
GO_BP	GO:0002376~immune system process	55	7.04921767737682e-08	1.14585269896689e-06	NA	NA	NA
GO_BP	GO:0048638~regulation of developmental growth	18	7.16553121837026e-08	1.15899761462665e-06	NA	NA	NA
GO_BP	GO:0008285~negative regulation of cell population proliferation	28	7.177937332535e-08	1.15899761462665e-06	NA	NA	NA
GO_BP	GO:0031032~actomyosin structure organization	12	7.61470638974887e-08	1.22533181745089e-06	NA	NA	NA
GO_BP	GO:1902692~regulation of neuroblast proliferation	9	7.63935195850882e-08	1.22533181745089e-06	NA	NA	NA
GO_BP	GO:0009892~negative regulation of metabolic process	67	8.08144697324145e-08	1.2898641624282e-06	NA	NA	NA
GO_BP	GO:0043085~positive regulation of catalytic activity	22	8.0949361143306e-08	1.2898641624282e-06	NA	NA	NA
GO_BP	GO:0035051~cardiocyte differentiation	12	8.26253591174597e-08	1.31225324447533e-06	NA	NA	NA
GO_BP	GO:0031589~cell-substrate adhesion	14	8.41021103079801e-08	1.33134190304528e-06	NA	NA	NA
GO_BP	GO:0033674~positive regulation of kinase activity	15	8.77049329844516e-08	1.38385242793708e-06	NA	NA	NA
GO_BP	GO:0033554~cellular response to stress	43	9.49637966259547e-08	1.49245725500946e-06	NA	NA	NA
GO_BP	GO:1903829~positive regulation of protein localization	22	9.52042303463921e-08	1.49245725500946e-06	NA	NA	NA
GO_BP	GO:0001952~regulation of cell-matrix adhesion	12	9.70676271225095e-08	1.51675995413367e-06	NA	NA	NA
GO_BP	GO:0002757~immune response-activating signaling pathway	18	1.00860571506087e-07	1.57096015554818e-06	NA	NA	NA
GO_BP	GO:0045619~regulation of lymphocyte differentiation	15	1.03170668246553e-07	1.60179075957148e-06	NA	NA	NA
GO_BP	GO:0050790~regulation of catalytic activity	29	1.03524482226391e-07	1.60214885592536e-06	NA	NA	NA
GO_BP	GO:0010811~positive regulation of cell-substrate adhesion	12	1.05095853216846e-07	1.62112101927047e-06	NA	NA	NA
GO_BP	GO:0098657~import into cell	26	1.0541971946123e-07	1.62112101927047e-06	NA	NA	NA
GO_BP	GO:0051347~positive regulation of transferase activity	16	1.15783066501897e-07	1.77485181688351e-06	NA	NA	NA
GO_BP	GO:0006357~regulation of transcription by RNA polymerase II	58	1.18548251589791e-07	1.81150703691151e-06	NA	NA	NA
GO_BP	GO:0050772~positive regulation of axonogenesis	10	1.20437941327994e-07	1.83459555909686e-06	NA	NA	NA
GO_BP	GO:0050870~positive regulation of T cell activation	16	1.21305848306376e-07	1.84202360249557e-06	NA	NA	NA
GO_BP	GO:0045637~regulation of myeloid cell differentiation	15	1.28273496145728e-07	1.94174004790596e-06	NA	NA	NA
GO_BP	GO:0038063~collagen-activated tyrosine kinase receptor signaling pathway	9	1.35866277196762e-07	2.04390138739477e-06	NA	NA	NA
GO_BP	GO:0018108~peptidyl-tyrosine phosphorylation	9	1.35866277196762e-07	2.04390138739477e-06	NA	NA	NA
GO_BP	GO:0021782~glial cell development	12	1.43422022499578e-07	2.15088630646427e-06	NA	NA	NA
GO_BP	GO:0018212~peptidyl-tyrosine modification	9	1.55801241023203e-07	2.32932472690245e-06	NA	NA	NA
GO_BP	GO:0051249~regulation of lymphocyte activation	22	1.58269338764389e-07	2.35894362146061e-06	NA	NA	NA
GO_BP	GO:0031581~hemidesmosome assembly	5	1.61271438840468e-07	2.3963154900099e-06	NA	NA	NA
GO_BP	GO:0035994~response to muscle stretch	7	1.66721829080331e-07	2.46972642221751e-06	NA	NA	NA
GO_BP	GO:0009968~negative regulation of signal transduction	39	1.76323513222957e-07	2.60399725015855e-06	NA	NA	NA
GO_BP	GO:0051282~regulation of sequestering of calcium ion	12	1.79826242970618e-07	2.64765447097165e-06	NA	NA	NA
GO_BP	GO:0010605~negative regulation of macromolecule metabolic process	63	1.80611188615797e-07	2.65115332622704e-06	NA	NA	NA
GO_BP	GO:0003013~circulatory system process	22	1.85682213491576e-07	2.71735541436011e-06	NA	NA	NA
GO_BP	GO:1903037~regulation of leukocyte cell-cell adhesion	19	1.99432041019705e-07	2.90978556234774e-06	NA	NA	NA
GO_BP	GO:0042113~B cell activation	14	2.05065784128028e-07	2.98299897392243e-06	NA	NA	NA
GO_BP	GO:0001938~positive regulation of endothelial cell proliferation	11	2.0600606227644e-07	2.98770468762598e-06	NA	NA	NA
GO_BP	GO:0050776~regulation of immune response	32	2.13741300902015e-07	3.09063540766973e-06	NA	NA	NA
GO_BP	GO:0071559~response to transforming growth factor beta	13	2.29524881965484e-07	3.30898371500239e-06	NA	NA	NA
GO_BP	GO:0038065~collagen-activated signaling pathway	9	2.31368713825438e-07	3.32566780347306e-06	NA	NA	NA
GO_BP	GO:0044057~regulation of system process	23	2.35746295530549e-07	3.37856525310645e-06	NA	NA	NA
GO_BP	GO:0010959~regulation of metal ion transport	19	2.49181213726448e-07	3.56057167932423e-06	NA	NA	NA
GO_BP	GO:0019722~calcium-mediated signaling	13	2.60205481001454e-07	3.69629134888869e-06	NA	NA	NA
GO_BP	GO:0070665~positive regulation of leukocyte proliferation	13	2.60205481001454e-07	3.69629134888869e-06	NA	NA	NA
GO_BP	GO:0048762~mesenchymal cell differentiation	13	2.94944270140964e-07	4.17751475018371e-06	NA	NA	NA
GO_BP	GO:2000179~positive regulation of neural precursor cell proliferation	9	2.97599241512992e-07	4.20283010463246e-06	NA	NA	NA
GO_BP	GO:0023057~negative regulation of signaling	40	3.29973402771702e-07	4.64648593902943e-06	NA	NA	NA
GO_BP	GO:0010648~negative regulation of cell communication	40	3.35289601920075e-07	4.70766038174157e-06	NA	NA	NA
GO_BP	GO:0002253~activation of immune response	19	3.4217342653294e-07	4.79042797146116e-06	NA	NA	NA
GO_BP	GO:0051338~regulation of transferase activity	20	3.5759245135969e-07	4.9918669578857e-06	NA	NA	NA
GO_BP	GO:0003176~aortic valve development	8	3.60875582616564e-07	5.02322219021447e-06	NA	NA	NA
GO_BP	GO:0031349~positive regulation of defense response	20	3.7997056352973e-07	5.27386077288829e-06	NA	NA	NA
GO_BP	GO:0050808~synapse organization	18	3.8598192398397e-07	5.34198982793814e-06	NA	NA	NA
GO_BP	GO:0120035~regulation of plasma membrane bounded cell projection organization	24	3.99412500837471e-07	5.51212009702766e-06	NA	NA	NA
GO_BP	GO:0051149~positive regulation of muscle cell differentiation	10	4.12368574168254e-07	5.67475390133813e-06	NA	NA	NA
GO_BP	GO:0003229~ventricular cardiac muscle tissue development	9	4.27117428817239e-07	5.86106749345808e-06	NA	NA	NA
GO_BP	GO:0050900~leukocyte migration	15	4.28762664085528e-07	5.86702357296695e-06	NA	NA	NA
GO_BP	GO:0050878~regulation of body fluid levels	18	4.464174157363e-07	6.09139707556799e-06	NA	NA	NA
GO_BP	GO:0035987~endodermal cell differentiation	8	4.91503780886438e-07	6.68776492869074e-06	NA	NA	NA
GO_BP	GO:0071675~regulation of mononuclear cell migration	12	5.48140991126096e-07	7.43752089920114e-06	NA	NA	NA
GO_BP	GO:0002764~immune response-regulating signaling pathway	19	5.68075143925611e-07	7.68646926585379e-06	NA	NA	NA
GO_BP	GO:0003008~system process	48	5.76270441023492e-07	7.77563792846182e-06	NA	NA	NA
GO_BP	GO:0030832~regulation of actin filament length	12	5.85159063137241e-07	7.87364028287998e-06	NA	NA	NA
GO_BP	GO:0043269~regulation of monoatomic ion transport	20	5.96756054578613e-07	8.00744135284987e-06	NA	NA	NA
GO_BP	GO:0031344~regulation of cell projection organization	24	6.18951199563507e-07	8.28231936653488e-06	NA	NA	NA
GO_BP	GO:0045582~positive regulation of T cell differentiation	11	6.32741448141363e-07	8.44352499944011e-06	NA	NA	NA
GO_BP	GO:0055007~cardiac muscle cell differentiation	10	6.52598285075598e-07	8.68457717831372e-06	NA	NA	NA
GO_BP	GO:0006796~phosphate-containing compound metabolic process	38	6.90905608341939e-07	9.16916922413247e-06	NA	NA	NA
GO_BP	GO:0000122~negative regulation of transcription by RNA polymerase II	29	7.02660537064005e-07	9.29969300966677e-06	NA	NA	NA
GO_BP	GO:0043523~regulation of neuron apoptotic process	15	7.12211677798362e-07	9.40041789442852e-06	NA	NA	NA
GO_BP	GO:0006793~phosphorus metabolic process	38	7.24731550378283e-07	9.53967290769675e-06	NA	NA	NA
GO_BP	GO:0030217~T cell differentiation	13	7.48648305511468e-07	9.82778425988497e-06	NA	NA	NA
GO_BP	GO:0080134~regulation of response to stress	38	7.60098734094399e-07	9.95113045392775e-06	NA	NA	NA
GO_BP	GO:0022607~cellular component assembly	55	8.44387173779917e-07	1.10248287595416e-05	NA	NA	NA
GO_BP	GO:0048732~gland development	19	8.50164811834584e-07	1.10704256680826e-05	NA	NA	NA
GO_BP	GO:1902305~regulation of sodium ion transmembrane transport	8	8.73838871720007e-07	1.13481916745622e-05	NA	NA	NA
GO_BP	GO:0002831~regulation of response to biotic stimulus	22	8.81753499230929e-07	1.14203581558145e-05	NA	NA	NA
GO_BP	GO:1905314~semi-lunar valve development	8	1.0010217195059e-06	1.29305312247642e-05	NA	NA	NA
GO_BP	GO:0030833~regulation of actin filament polymerization	11	1.12684737779266e-06	1.45171507926267e-05	NA	NA	NA
GO_BP	GO:0003281~ventricular septum development	9	1.14082712144474e-06	1.46582667805791e-05	NA	NA	NA
GO_BP	GO:0051252~regulation of RNA metabolic process	71	1.17112287090954e-06	1.50077227161001e-05	NA	NA	NA
GO_BP	GO:1905475~regulation of protein localization to membrane	13	1.28502093909483e-06	1.64238560131276e-05	NA	NA	NA
GO_BP	GO:0060411~cardiac septum morphogenesis	9	1.39387437230029e-06	1.77682301563752e-05	NA	NA	NA
GO_BP	GO:0110053~regulation of actin filament organization	15	1.42585764138853e-06	1.81282268107245e-05	NA	NA	NA
GO_BP	GO:0070663~regulation of leukocyte proliferation	15	1.48675505862424e-06	1.88529882303032e-05	NA	NA	NA
GO_BP	GO:0098609~cell-cell adhesion	21	1.5121018765709e-06	1.91084018283699e-05	NA	NA	NA
GO_BP	GO:0045892~negative regulation of DNA-templated transcription	34	1.51478660241413e-06	1.91084018283699e-05	NA	NA	NA
GO_BP	GO:0061138~morphogenesis of a branching epithelium	12	1.55790155992259e-06	1.96012341721169e-05	NA	NA	NA
GO_BP	GO:0006355~regulation of DNA-templated transcription	66	1.56199835536151e-06	1.96018653714278e-05	NA	NA	NA
GO_BP	GO:0032271~regulation of protein polymerization	13	1.65885935527891e-06	2.07636039198218e-05	NA	NA	NA
GO_BP	GO:0048010~vascular endothelial growth factor receptor signaling pathway	9	1.69323276621118e-06	2.10848830836168e-05	NA	NA	NA
GO_BP	GO:0003170~heart valve development	9	1.69323276621118e-06	2.10848830836168e-05	NA	NA	NA
GO_BP	GO:2001141~regulation of RNA biosynthetic process	66	1.77537692778911e-06	2.20510918928473e-05	NA	NA	NA
GO_BP	GO:1902679~negative regulation of RNA biosynthetic process	34	1.78842347710832e-06	2.21563256345593e-05	NA	NA	NA
GO_BP	GO:0009607~response to biotic stimulus	38	1.88305644272422e-06	2.32691974708064e-05	NA	NA	NA
GO_BP	GO:0001706~endoderm formation	8	1.8940360571443e-06	2.33453197476005e-05	NA	NA	NA
GO_BP	GO:0043405~regulation of MAP kinase activity	10	1.9125874871358e-06	2.35141466692533e-05	NA	NA	NA
GO_BP	GO:2001044~regulation of integrin-mediated signaling pathway	6	1.96295296113377e-06	2.40722636550176e-05	NA	NA	NA
GO_BP	GO:0021537~telencephalon development	15	1.98130702814851e-06	2.42359879907863e-05	NA	NA	NA
GO_BP	GO:0048568~embryonic organ development	19	2.0845593594675e-06	2.54347746530493e-05	NA	NA	NA
GO_BP	GO:0001501~skeletal system development	20	2.18707564868573e-06	2.66185790005872e-05	NA	NA	NA
GO_BP	GO:0021953~central nervous system neuron differentiation	13	2.23616068419478e-06	2.71477753239085e-05	NA	NA	NA
GO_BP	GO:0019219~regulation of nucleobase-containing compound metabolic process	74	2.27767562033128e-06	2.75826517622118e-05	NA	NA	NA
GO_BP	GO:0060041~retina development in camera-type eye	12	2.31173092156352e-06	2.7925248339286e-05	NA	NA	NA
GO_BP	GO:0045773~positive regulation of axon extension	7	2.32478875281519e-06	2.80131261657631e-05	NA	NA	NA
GO_BP	GO:0071900~regulation of protein serine/threonine kinase activity	13	2.58689712289547e-06	3.10941182712299e-05	NA	NA	NA
GO_BP	GO:0001817~regulation of cytokine production	27	2.67602434109912e-06	3.20857968026835e-05	NA	NA	NA
GO_BP	GO:0048013~ephrin receptor signaling pathway	9	2.69025817303996e-06	3.21603357605696e-05	NA	NA	NA
GO_BP	GO:0038093~Fc receptor signaling pathway	8	2.69551947126162e-06	3.21603357605696e-05	NA	NA	NA
GO_BP	GO:0031347~regulation of defense response	27	2.78452101342585e-06	3.31405891622477e-05	NA	NA	NA
GO_BP	GO:0001763~morphogenesis of a branching structure	12	2.87082308867367e-06	3.40006529132892e-05	NA	NA	NA
GO_BP	GO:1903169~regulation of calcium ion transmembrane transport	12	2.87082308867367e-06	3.40006529132892e-05	NA	NA	NA
GO_BP	GO:0072006~nephron development	11	2.99536969292849e-06	3.52174048362758e-05	NA	NA	NA
GO_BP	GO:0050770~regulation of axonogenesis	11	2.99536969292849e-06	3.52174048362758e-05	NA	NA	NA
GO_BP	GO:0046777~protein autophosphorylation	11	2.99536969292849e-06	3.52174048362758e-05	NA	NA	NA
GO_BP	GO:0051924~regulation of calcium ion transport	14	3.03062801631058e-06	3.55456709709648e-05	NA	NA	NA
GO_BP	GO:0048645~animal organ formation	7	3.17743135594323e-06	3.71774818555289e-05	NA	NA	NA
GO_BP	GO:0008361~regulation of cell size	12	3.19446797805906e-06	3.72867539414894e-05	NA	NA	NA
GO_BP	GO:0045934~negative regulation of nucleobase-containing compound metabolic process	37	3.50824414364822e-06	4.08508044034422e-05	NA	NA	NA
GO_BP	GO:0043254~regulation of protein-containing complex assembly	18	3.51963371450109e-06	4.0885145594828e-05	NA	NA	NA
GO_BP	GO:0018107~peptidyl-threonine phosphorylation	7	3.69039863472685e-06	4.27662463794662e-05	NA	NA	NA
GO_BP	GO:0003279~cardiac septum development	10	3.70382554438641e-06	4.28194055775841e-05	NA	NA	NA
GO_BP	GO:0001101~response to acid chemical	11	3.81277617964897e-06	4.38695672546784e-05	NA	NA	NA
GO_BP	GO:0008064~regulation of actin polymerization or depolymerization	11	3.81277617964897e-06	4.38695672546784e-05	NA	NA	NA
GO_BP	GO:0050920~regulation of chemotaxis	13	3.95131083693113e-06	4.52485808371026e-05	NA	NA	NA
GO_BP	GO:0000165~MAPK cascade	13	3.95131083693113e-06	4.52485808371026e-05	NA	NA	NA
GO_BP	GO:0006935~chemotaxis	16	4.08043076784604e-06	4.66169967911467e-05	NA	NA	NA
GO_BP	GO:0032835~glomerulus development	8	4.18762101361816e-06	4.77290263293326e-05	NA	NA	NA
GO_BP	GO:0008015~blood circulation	18	4.21788577947282e-06	4.79611237459304e-05	NA	NA	NA
GO_BP	GO:0033627~cell adhesion mediated by integrin	7	4.26876170322483e-06	4.84259524365833e-05	NA	NA	NA
GO_BP	GO:0042330~taxis	16	4.37565600691535e-06	4.95226114427523e-05	NA	NA	NA
GO_BP	GO:0045088~regulation of innate immune response	19	4.39927331082692e-06	4.9599139105005e-05	NA	NA	NA
GO_BP	GO:0008104~protein localization	44	4.40289632847898e-06	4.9599139105005e-05	NA	NA	NA
GO_BP	GO:0090109~regulation of cell-substrate junction assembly	8	4.65242416137124e-06	5.21674598094497e-05	NA	NA	NA
GO_BP	GO:0051893~regulation of focal adhesion assembly	8	4.65242416137124e-06	5.21674598094497e-05	NA	NA	NA
GO_BP	GO:0022414~reproductive process	38	4.67434776419008e-06	5.22922415005468e-05	NA	NA	NA
GO_BP	GO:0051641~cellular localization	54	4.71717520841175e-06	5.26497620035634e-05	NA	NA	NA
GO_BP	GO:0050863~regulation of T cell activation	17	4.7579171482886e-06	5.29824153248505e-05	NA	NA	NA
GO_BP	GO:0070727~cellular macromolecule localization	44	4.86241899780372e-06	5.40219211590853e-05	NA	NA	NA
GO_BP	GO:0045123~cellular extravasation	7	4.91870793044277e-06	5.45222453433976e-05	NA	NA	NA
GO_BP	GO:0032836~glomerular basement membrane development	5	5.06951423831075e-06	5.6065586690359e-05	NA	NA	NA
GO_BP	GO:0002220~innate immune response activating cell surface receptor signaling pathway	8	5.15938820878799e-06	5.68001738258386e-05	NA	NA	NA
GO_BP	GO:0003179~heart valve morphogenesis	8	5.15938820878799e-06	5.68001738258386e-05	NA	NA	NA
GO_BP	GO:0048863~stem cell differentiation	12	5.33691980287416e-06	5.84887772061593e-05	NA	NA	NA
GO_BP	GO:0045580~regulation of T cell differentiation	12	5.33691980287416e-06	5.84887772061593e-05	NA	NA	NA
GO_BP	GO:0007010~cytoskeleton organization	33	5.39939056440305e-06	5.90398372324343e-05	NA	NA	NA
GO_BP	GO:0007528~neuromuscular junction development	7	5.6468084929481e-06	6.1606171936578e-05	NA	NA	NA
GO_BP	GO:0045766~positive regulation of angiogenesis	12	6.17686415852031e-06	6.72375954693761e-05	NA	NA	NA
GO_BP	GO:0014044~Schwann cell development	7	6.46002894090258e-06	7.0162287420924e-05	NA	NA	NA
GO_BP	GO:2000377~regulation of reactive oxygen species metabolic process	11	6.75224672585227e-06	7.31719980761262e-05	NA	NA	NA
GO_BP	GO:0070201~regulation of establishment of protein localization	20	7.13587140424513e-06	7.70167125327114e-05	NA	NA	NA
GO_BP	GO:1904018~positive regulation of vasculature development	12	7.13883235491069e-06	7.70167125327114e-05	NA	NA	NA
GO_BP	GO:0150116~regulation of cell-substrate junction organization	8	7.67057261269034e-06	8.25694527463823e-05	NA	NA	NA
GO_BP	GO:0031346~positive regulation of cell projection organization	16	7.92111754364203e-06	8.50773689166341e-05	NA	NA	NA
GO_BP	GO:0016192~vesicle-mediated transport	33	8.29580829282685e-06	8.89046357753391e-05	NA	NA	NA
GO_BP	GO:0071560~cellular response to transforming growth factor beta stimulus	11	8.38724807067034e-06	8.96861581773225e-05	NA	NA	NA
GO_BP	GO:0048844~artery morphogenesis	8	8.43597362553674e-06	9.00084939253303e-05	NA	NA	NA
GO_BP	GO:0071677~positive regulation of mononuclear cell migration	9	8.46363408213268e-06	9.01051505359356e-05	NA	NA	NA
GO_BP	GO:0051253~negative regulation of RNA metabolic process	34	9.12456034281314e-06	9.69284436416379e-05	NA	NA	NA
GO_BP	GO:0031667~response to nutrient levels	19	9.53702905429765e-06	0.000101088334221046	NA	NA	NA
GO_BP	GO:0040011~locomotion	16	9.58003234356243e-06	0.000101183936485224	NA	NA	NA
GO_BP	GO:0003018~vascular process in circulatory system	14	9.5878255257469e-06	0.000101183936485224	NA	NA	NA
GO_BP	GO:0008283~cell population proliferation	23	9.94904406529665e-06	0.000104767759678906	NA	NA	NA
GO_BP	GO:0051057~positive regulation of small GTPase mediated signal transduction	8	1.01576358080146e-05	0.000106732294694193	NA	NA	NA
GO_BP	GO:0045646~regulation of erythrocyte differentiation	7	1.0717794558325e-05	0.000112131742636126	NA	NA	NA
GO_BP	GO:0033628~regulation of cell adhesion mediated by integrin	7	1.0717794558325e-05	0.000112131742636126	NA	NA	NA
GO_BP	GO:0043588~skin development	14	1.07540175131054e-05	0.000112268234554919	NA	NA	NA
GO_BP	GO:0043491~phosphatidylinositol 3-kinase/protein kinase B signal transduction	8	1.11219224735609e-05	0.000115859338627804	NA	NA	NA
GO_BP	GO:0071229~cellular response to acid chemical	9	1.13489119524405e-05	0.000117970234973437	NA	NA	NA
GO_BP	GO:0048592~eye morphogenesis	11	1.14782455244699e-05	0.000119059146296643	NA	NA	NA
GO_BP	GO:0043200~response to amino acid	10	1.18250743865862e-05	0.000122394573351759	NA	NA	NA
GO_BP	GO:0014037~Schwann cell differentiation	7	1.20756089505727e-05	0.000124721214832781	NA	NA	NA
GO_BP	GO:0070167~regulation of biomineral tissue development	9	1.21872952757966e-05	0.000125606932587146	NA	NA	NA
GO_BP	GO:0006942~regulation of striated muscle contraction	9	1.3077243767418e-05	0.000134492927408435	NA	NA	NA
GO_BP	GO:0021987~cerebral cortex development	10	1.33023478960041e-05	0.000136518163576787	NA	NA	NA
GO_BP	GO:0044085~cellular component biogenesis	55	1.34447687185227e-05	0.000137688075417599	NA	NA	NA
GO_BP	GO:0018210~peptidyl-threonine modification	7	1.35691782942042e-05	0.000138668986618408	NA	NA	NA
GO_BP	GO:0060349~bone morphogenesis	9	1.40212796544666e-05	0.000142987533992077	NA	NA	NA
GO_BP	GO:0007160~cell-matrix adhesion	10	1.49341984982999e-05	0.000151977431776817	NA	NA	NA
GO_BP	GO:0061005~cell differentiation involved in kidney development	7	1.52085030650522e-05	0.000154444421063129	NA	NA	NA
GO_BP	GO:0002833~positive regulation of response to biotic stimulus	15	1.54414343126787e-05	0.00015648181550338	NA	NA	NA
GO_BP	GO:0043536~positive regulation of blood vessel endothelial cell migration	8	1.57707049648726e-05	0.00015915269760384	NA	NA	NA
GO_BP	GO:0014902~myotube differentiation	8	1.57707049648726e-05	0.00015915269760384	NA	NA	NA
GO_BP	GO:0048754~branching morphogenesis of an epithelial tube	10	1.58121230776812e-05	0.000159238927626378	NA	NA	NA
GO_BP	GO:0001667~ameboidal-type cell migration	10	1.67336323326554e-05	0.000168169533235234	NA	NA	NA
GO_BP	GO:0051707~response to other organism	35	1.71912632506764e-05	0.000172187155327339	NA	NA	NA
GO_BP	GO:1905477~positive regulation of protein localization to membrane	9	1.72044969402213e-05	0.000172187155327339	NA	NA	NA
GO_BP	GO:0034142~toll-like receptor 4 signaling pathway	6	1.77167597763482e-05	0.000176948421353878	NA	NA	NA
GO_BP	GO:0043207~response to external biotic stimulus	35	1.79015982200958e-05	0.000178426629173136	NA	NA	NA
GO_BP	GO:0045787~positive regulation of cell cycle	15	1.8106717522634e-05	0.000180100492155316	NA	NA	NA
GO_BP	GO:0002028~regulation of sodium ion transport	8	1.86370898719873e-05	0.000184996031434235	NA	NA	NA
GO_BP	GO:0022612~gland morphogenesis	9	1.96474613998453e-05	0.000194626386545707	NA	NA	NA
GO_BP	GO:0003151~outflow tract morphogenesis	8	2.19205257195186e-05	0.000216700054255812	NA	NA	NA
GO_BP	GO:0048878~chemical homeostasis	26	2.24192502150147e-05	0.00022117891658153	NA	NA	NA
GO_BP	GO:0045165~cell fate commitment	13	2.29274181819349e-05	0.000225732548116449	NA	NA	NA
GO_BP	GO:0007519~skeletal muscle tissue development	10	2.32375026866078e-05	0.000228321425991741	NA	NA	NA
GO_BP	GO:0060627~regulation of vesicle-mediated transport	19	2.41182220442905e-05	0.000236495278507172	NA	NA	NA
GO_BP	GO:0060560~developmental growth involved in morphogenesis	10	2.45105346942772e-05	0.000239856626381977	NA	NA	NA
GO_BP	GO:0045089~positive regulation of innate immune response	14	2.55688080150783e-05	0.000249205847132875	NA	NA	NA
GO_BP	GO:0051056~regulation of small GTPase mediated signal transduction	14	2.55688080150783e-05	0.000249205847132875	NA	NA	NA
GO_BP	GO:0030516~regulation of axon extension	8	2.56668587315266e-05	0.000249659164047218	NA	NA	NA
GO_BP	GO:0009894~regulation of catabolic process	29	2.75796820851557e-05	0.00026772741487073	NA	NA	NA
GO_BP	GO:0014823~response to activity	8	2.77288613465845e-05	0.000268637208725711	NA	NA	NA
GO_BP	GO:0050807~regulation of synapse organization	14	2.90936499822105e-05	0.000281296687652351	NA	NA	NA
GO_BP	GO:0010092~specification of animal organ identity	5	2.98549162489265e-05	0.00028761558735179	NA	NA	NA
GO_BP	GO:0051279~regulation of release of sequestered calcium ion into cytosol	8	2.99253212273538e-05	0.00028761558735179	NA	NA	NA
GO_BP	GO:0048008~platelet-derived growth factor receptor signaling pathway	8	2.99253212273538e-05	0.00028761558735179	NA	NA	NA
GO_BP	GO:0048589~developmental growth	17	3.00557320555865e-05	0.000287727205686286	NA	NA	NA
GO_BP	GO:0040007~growth	17	3.00557320555865e-05	0.000287727205686286	NA	NA	NA
GO_BP	GO:0050921~positive regulation of chemotaxis	10	3.02304848394119e-05	0.000288829326552488	NA	NA	NA
GO_BP	GO:1903076~regulation of protein localization to plasma membrane	9	3.06152816654286e-05	0.000291929969266409	NA	NA	NA
GO_BP	GO:0001954~positive regulation of cell-matrix adhesion	7	3.17055166614136e-05	0.000301731871724729	NA	NA	NA
GO_BP	GO:0030100~regulation of endocytosis	14	3.20653324396757e-05	0.000303475676328548	NA	NA	NA
GO_BP	GO:0140895~cell surface toll-like receptor signaling pathway	6	3.20767023699869e-05	0.000303475676328548	NA	NA	NA
GO_BP	GO:0031663~lipopolysaccharide-mediated signaling pathway	6	3.20767023699869e-05	0.000303475676328548	NA	NA	NA
GO_BP	GO:0044089~positive regulation of cellular component biogenesis	18	3.26190057219315e-05	0.000308004802567322	NA	NA	NA
GO_BP	GO:0001819~positive regulation of cytokine production	18	3.42256443203916e-05	0.000322546733634197	NA	NA	NA
GO_BP	GO:0006952~defense response	35	3.49171920686583e-05	0.000328425006564235	NA	NA	NA
GO_BP	GO:0050803~regulation of synapse structure or activity	14	3.63758058597197e-05	0.000341481402295509	NA	NA	NA
GO_BP	GO:0070445~regulation of oligodendrocyte progenitor proliferation	4	3.65545557696939e-05	0.000342495683072335	NA	NA	NA
GO_BP	GO:0050852~T cell receptor signaling pathway	9	3.66793035822864e-05	0.000343001055120841	NA	NA	NA
GO_BP	GO:0002052~positive regulation of neuroblast proliferation	6	3.67801621919711e-05	0.00034328151379173	NA	NA	NA
GO_BP	GO:0043535~regulation of blood vessel endothelial cell migration	10	3.70335979997298e-05	0.000344982209059022	NA	NA	NA
GO_BP	GO:0007596~blood coagulation	11	3.72401694735608e-05	0.000346240654376062	NA	NA	NA
GO_BP	GO:0042391~regulation of membrane potential	17	3.77623048821133e-05	0.000350422614653173	NA	NA	NA
GO_BP	GO:0048705~skeletal system morphogenesis	12	3.79061497933517e-05	0.000351084874950279	NA	NA	NA
GO_BP	GO:0050853~B cell receptor signaling pathway	7	3.84099694105828e-05	0.000355072312642868	NA	NA	NA
GO_BP	GO:0048736~appendage development	11	4.06083386394896e-05	0.000373257670530717	NA	NA	NA
GO_BP	GO:0060173~limb development	11	4.06083386394896e-05	0.000373257670530717	NA	NA	NA
GO_BP	GO:0050817~coagulation	11	4.06083386394896e-05	0.000373257670530717	NA	NA	NA
GO_BP	GO:0050804~modulation of chemical synaptic transmission	18	4.24534864490473e-05	0.000389478576437851	NA	NA	NA
GO_BP	GO:0002062~chondrocyte differentiation	8	4.31670190769696e-05	0.000395276068825786	NA	NA	NA
GO_BP	GO:0099177~regulation of trans-synaptic signaling	18	4.33530967168301e-05	0.000396230944332688	NA	NA	NA
GO_BP	GO:0048588~developmental cell growth	9	4.37158301140737e-05	0.000398793749665862	NA	NA	NA
GO_BP	GO:0032409~regulation of transporter activity	11	4.41941850438589e-05	0.000402399684873031	NA	NA	NA
GO_BP	GO:0048511~rhythmic process	13	4.49438293419846e-05	0.000408457616008581	NA	NA	NA
GO_BP	GO:0002685~regulation of leukocyte migration	12	4.57966157154235e-05	0.000415428476639534	NA	NA	NA
GO_BP	GO:0097305~response to alcohol	13	4.64149535710859e-05	0.000420250532894094	NA	NA	NA
GO_BP	GO:0060538~skeletal muscle organ development	10	4.73372080459293e-05	0.000427801186146421	NA	NA	NA
GO_BP	GO:0061448~connective tissue development	12	4.75248083439913e-05	0.000428696781412093	NA	NA	NA
GO_BP	GO:0003180~aortic valve morphogenesis	6	4.777664799815e-05	0.00043016744034022	NA	NA	NA
GO_BP	GO:0007599~hemostasis	11	4.82432249229948e-05	0.000433562488918343	NA	NA	NA
GO_BP	GO:0033036~macromolecule localization	47	4.86970223524202e-05	0.000436830326435414	NA	NA	NA
GO_BP	GO:0016049~cell growth	9	4.90058099771939e-05	0.000438787695988036	NA	NA	NA
GO_BP	GO:0016525~negative regulation of angiogenesis	10	4.96404311280163e-05	0.000442982205355019	NA	NA	NA
GO_BP	GO:0035924~cellular response to vascular endothelial growth factor stimulus	8	4.96571712443797e-05	0.000442982205355019	NA	NA	NA
GO_BP	GO:0021543~pallium development	11	5.02553119737747e-05	0.000447493991178243	NA	NA	NA
GO_BP	GO:0060350~endochondral bone morphogenesis	7	5.0552932949526e-05	0.000449318178362393	NA	NA	NA
GO_BP	GO:0006909~phagocytosis	10	5.20845093554315e-05	0.00046208308299947	NA	NA	NA
GO_BP	GO:0071230~cellular response to amino acid stimulus	8	5.31899394748157e-05	0.000471027544453395	NA	NA	NA
GO_BP	GO:0051179~localization	74	5.33413890004988e-05	0.000471506730508059	NA	NA	NA
GO_BP	GO:2000181~negative regulation of blood vessel morphogenesis	10	5.46046793919424e-05	0.000481794293214151	NA	NA	NA
GO_BP	GO:0090596~sensory organ morphogenesis	13	5.47305947691943e-05	0.00048202727465814	NA	NA	NA
GO_BP	GO:0038084~vascular endothelial growth factor signaling pathway	7	5.52207812983428e-05	0.000485461823247137	NA	NA	NA
GO_BP	GO:0002573~myeloid leukocyte differentiation	10	5.71961725869155e-05	0.000501917137701121	NA	NA	NA
GO_BP	GO:0035113~embryonic appendage morphogenesis	9	5.79340872573542e-05	0.000506557253925313	NA	NA	NA
GO_BP	GO:0030326~embryonic limb morphogenesis	9	5.79340872573542e-05	0.000506557253925313	NA	NA	NA
GO_BP	GO:0043068~positive regulation of programmed cell death	19	5.98252985273399e-05	0.000522150893813396	NA	NA	NA
GO_BP	GO:1901343~negative regulation of vasculature development	10	5.99509809833146e-05	0.000522306747991323	NA	NA	NA
GO_BP	GO:0030199~collagen fibril organization	7	6.02269206083763e-05	0.000522830113668414	NA	NA	NA
GO_BP	GO:0022029~telencephalon cell migration	7	6.02269206083763e-05	0.000522830113668414	NA	NA	NA
GO_BP	GO:0030855~epithelial cell differentiation	20	6.10004891066192e-05	0.000528598156050918	NA	NA	NA
GO_BP	GO:0030278~regulation of ossification	9	6.1195191405485e-05	0.000529338405657445	NA	NA	NA
GO_BP	GO:1904951~positive regulation of establishment of protein localization	14	6.31526823869544e-05	0.000545296958079157	NA	NA	NA
GO_BP	GO:0050670~regulation of lymphocyte proliferation	12	6.35690918405464e-05	0.000547915802269763	NA	NA	NA
GO_BP	GO:0021954~central nervous system neuron development	8	6.50429591370681e-05	0.00055962361289513	NA	NA	NA
GO_BP	GO:0033077~T cell differentiation in thymus	7	6.55890944599011e-05	0.000563321938942838	NA	NA	NA
GO_BP	GO:0003012~muscle system process	13	7.06271642144978e-05	0.000605518554787659	NA	NA	NA
GO_BP	GO:0002040~sprouting angiogenesis	7	7.1325602878623e-05	0.000610426184353445	NA	NA	NA
GO_BP	GO:0010038~response to metal ion	14	7.49605548344824e-05	0.000640403752413109	NA	NA	NA
GO_BP	GO:0032944~regulation of mononuclear cell proliferation	12	7.5908540116356e-05	0.000647360859724698	NA	NA	NA
GO_BP	GO:0060412~ventricular septum morphogenesis	6	7.72545653761018e-05	0.000657682099616585	NA	NA	NA
GO_BP	GO:0021885~forebrain cell migration	7	7.74553054610823e-05	0.000658234209918391	NA	NA	NA
GO_BP	GO:0048708~astrocyte differentiation	7	8.39976241672882e-05	0.000709905598805283	NA	NA	NA
GO_BP	GO:0043406~positive regulation of MAP kinase activity	7	8.39976241672882e-05	0.000709905598805283	NA	NA	NA
GO_BP	GO:0050848~regulation of calcium-mediated signaling	8	8.41217617081405e-05	0.000709905598805283	NA	NA	NA
GO_BP	GO:0061387~regulation of extent of cell growth	8	8.41217617081405e-05	0.000709905598805283	NA	NA	NA
GO_BP	GO:0001503~ossification	13	8.81618325811105e-05	0.000742705942648521	NA	NA	NA
GO_BP	GO:0022898~regulation of transmembrane transporter activity	10	9.00339920167922e-05	0.000757160863418995	NA	NA	NA
GO_BP	GO:0030239~myofibril assembly	7	9.0972545754228e-05	0.000763727923108285	NA	NA	NA
GO_BP	GO:2000403~positive regulation of lymphocyte migration	6	9.64319242892477e-05	0.000808159586950027	NA	NA	NA
GO_BP	GO:0055001~muscle cell development	10	9.79325622833904e-05	0.000818782977975574	NA	NA	NA
GO_BP	GO:0051592~response to calcium ion	9	9.8037598518958e-05	0.000818782977975574	NA	NA	NA
GO_BP	GO:0090257~regulation of muscle system process	12	9.95567867456324e-05	0.000830039715999731	NA	NA	NA
GO_BP	GO:0008543~fibroblast growth factor receptor signaling pathway	8	0.000101237478017059	0.000842601964801772	NA	NA	NA
GO_BP	GO:0051223~regulation of protein transport	16	0.000102394377065573	0.000850769060901605	NA	NA	NA
GO_BP	GO:0051222~positive regulation of protein transport	12	0.000102911832855321	0.00085360431224516	NA	NA	NA
GO_BP	GO:0048562~embryonic organ morphogenesis	13	0.000105789276471937	0.000875971376461646	NA	NA	NA
GO_BP	GO:0045665~negative regulation of neuron differentiation	7	0.000106302981065848	0.00087722596300335	NA	NA	NA
GO_BP	GO:2000401~regulation of lymphocyte migration	7	0.000106302981065848	0.00087722596300335	NA	NA	NA
GO_BP	GO:0002752~cell surface pattern recognition receptor signaling pathway	6	0.000107293654142039	0.000883895341265371	NA	NA	NA
GO_BP	GO:0030099~myeloid cell differentiation	13	0.000108980356482208	0.000896266293378292	NA	NA	NA
GO_BP	GO:1902905~positive regulation of supramolecular fiber organization	10	0.00011119776618585	0.000911407748568967	NA	NA	NA
GO_BP	GO:0043524~negative regulation of neuron apoptotic process	10	0.00011119776618585	0.000911407748568967	NA	NA	NA
GO_BP	GO:0002683~negative regulation of immune system process	18	0.000113359659178481	0.000927557751791491	NA	NA	NA
GO_BP	GO:0044092~negative regulation of molecular function	18	0.000115633535680918	0.000944568038513268	NA	NA	NA
GO_BP	GO:0038095~Fc-epsilon receptor signaling pathway	5	0.000116642347979428	0.000951204602040995	NA	NA	NA
GO_BP	GO:0001558~regulation of cell growth	15	0.0001184567807376	0.000964377556122577	NA	NA	NA
GO_BP	GO:0002244~hematopoietic progenitor cell differentiation	8	0.00012108542067666	0.000984123788184126	NA	NA	NA
GO_BP	GO:0002260~lymphocyte homeostasis	7	0.000123617873884709	0.00100302341892384	NA	NA	NA
GO_BP	GO:0010558~negative regulation of macromolecule biosynthetic process	49	0.000123927374532175	0.00100385318099307	NA	NA	NA
GO_BP	GO:1903522~regulation of blood circulation	12	0.000125114404958362	0.00101177659034776	NA	NA	NA
GO_BP	GO:1902532~negative regulation of intracellular signal transduction	21	0.000128228902074622	0.00103523466941578	NA	NA	NA
GO_BP	GO:0051216~cartilage development	10	0.000131302532214667	0.00105828530124433	NA	NA	NA
GO_BP	GO:0034405~response to fluid shear stress	6	0.000131812385710369	0.00106062989432064	NA	NA	NA
GO_BP	GO:0001570~vasculogenesis	7	0.000133075509403836	0.00106901785663712	NA	NA	NA
GO_BP	GO:0097306~cellular response to alcohol	8	0.000135991390859128	0.00108830285083126	NA	NA	NA
GO_BP	GO:0042102~positive regulation of T cell proliferation	8	0.000135991390859128	0.00108830285083126	NA	NA	NA
GO_BP	GO:0043065~positive regulation of apoptotic process	18	0.000136150191495405	0.00108830285083126	NA	NA	NA
GO_BP	GO:0055002~striated muscle cell development	9	0.000158467133781597	0.0012646042768337	NA	NA	NA
GO_BP	GO:0003177~pulmonary valve development	5	0.000159237178514734	0.00126865936303515	NA	NA	NA
GO_BP	GO:0110011~regulation of basement membrane organization	4	0.00016715524515174	0.00132737706150005	NA	NA	NA
GO_BP	GO:0003139~secondary heart field specification	4	0.00016715524515174	0.00132737706150005	NA	NA	NA
GO_BP	GO:0045639~positive regulation of myeloid cell differentiation	8	0.000170272700417134	0.00134991973947724	NA	NA	NA
GO_BP	GO:0050671~positive regulation of lymphocyte proliferation	9	0.000173715512876843	0.00137166599333521	NA	NA	NA
GO_BP	GO:0001649~osteoblast differentiation	9	0.000173715512876843	0.00137166599333521	NA	NA	NA
GO_BP	GO:0006979~response to oxidative stress	14	0.000173865177520193	0.00137166599333521	NA	NA	NA
GO_BP	GO:0042594~response to starvation	11	0.00017458735675944	0.00137512383112638	NA	NA	NA
GO_BP	GO:0071902~positive regulation of protein serine/threonine kinase activity	8	0.000179851494652266	0.00141428675340191	NA	NA	NA
GO_BP	GO:0009267~cellular response to starvation	10	0.000180893330702449	0.00141787588013376	NA	NA	NA
GO_BP	GO:0044403~biological process involved in symbiotic interaction	10	0.000180893330702449	0.00141787588013376	NA	NA	NA
GO_BP	GO:0048871~multicellular organismal-level homeostasis	19	0.000187541283144936	0.00146760900735714	NA	NA	NA
GO_BP	GO:0007254~JNK cascade	7	0.00018931909687455	0.00147859864262286	NA	NA	NA
GO_BP	GO:0046718~symbiont entry into host cell	8	0.000189861345109706	0.00147859864262286	NA	NA	NA
GO_BP	GO:0044409~symbiont entry into host	8	0.000189861345109706	0.00147859864262286	NA	NA	NA
GO_BP	GO:2000404~regulation of T cell migration	6	0.000193511231310921	0.00150460418052986	NA	NA	NA
GO_BP	GO:0032946~positive regulation of mononuclear cell proliferation	9	0.000198855616714693	0.00154368046052239	NA	NA	NA
GO_BP	GO:0055117~regulation of cardiac muscle contraction	7	0.000202534773546936	0.00156972550889817	NA	NA	NA
GO_BP	GO:0007548~sex differentiation	13	0.000204256686781698	0.00158054215778042	NA	NA	NA
GO_BP	GO:0006954~inflammatory response	18	0.000205883049599389	0.00159058611205652	NA	NA	NA
GO_BP	GO:0051402~neuron apoptotic process	8	0.000211231872742082	0.0016293108145902	NA	NA	NA
GO_BP	GO:1905562~regulation of vascular endothelial cell proliferation	6	0.000211897395705956	0.00163184576279754	NA	NA	NA
GO_BP	GO:0043542~endothelial cell migration	7	0.000216467392233173	0.00166151518624237	NA	NA	NA
GO_BP	GO:0018105~peptidyl-serine phosphorylation	7	0.000216467392233173	0.00166151518624237	NA	NA	NA
GO_BP	GO:1904375~regulation of protein localization to cell periphery	9	0.000217122029911524	0.00166151518624237	NA	NA	NA
GO_BP	GO:0050730~regulation of peptidyl-tyrosine phosphorylation	9	0.000217122029911524	0.00166151518624237	NA	NA	NA
GO_BP	GO:0043009~chordate embryonic development	19	0.000220969750640942	0.00168196928467123	NA	NA	NA
GO_BP	GO:2001046~positive regulation of integrin-mediated signaling pathway	4	0.000221183822117171	0.00168196928467123	NA	NA	NA
GO_BP	GO:0003128~heart field specification	4	0.000221183822117171	0.00168196928467123	NA	NA	NA
GO_BP	GO:0038026~reelin-mediated signaling pathway	4	0.000221183822117171	0.00168196928467123	NA	NA	NA
GO_BP	GO:0104004~cellular response to environmental stimulus	13	0.000227496054527758	0.00172455538048898	NA	NA	NA
GO_BP	GO:0071214~cellular response to abiotic stimulus	13	0.000227496054527758	0.00172455538048898	NA	NA	NA
GO_BP	GO:0090287~regulation of cellular response to growth factor stimulus	14	0.000230013966671686	0.00174091821024633	NA	NA	NA
GO_BP	GO:0009890~negative regulation of biosynthetic process	49	0.000235099233233783	0.00177663133507713	NA	NA	NA
GO_BP	GO:0002687~positive regulation of leukocyte migration	9	0.000236807891987057	0.00178675611960328	NA	NA	NA
GO_BP	GO:0062197~cellular response to chemical stress	12	0.000238983559872004	0.0018003675956765	NA	NA	NA
GO_BP	GO:0007520~myoblast fusion	5	0.000242721282111309	0.00182568616544593	NA	NA	NA
GO_BP	GO:0099173~postsynapse organization	8	0.00024688861462997	0.00185414544643308	NA	NA	NA
GO_BP	GO:0035108~limb morphogenesis	9	0.000247653200628035	0.00185414544643308	NA	NA	NA
GO_BP	GO:0035107~appendage morphogenesis	9	0.000247653200628035	0.00185414544643308	NA	NA	NA
GO_BP	GO:0070169~positive regulation of biomineral tissue development	6	0.000252631802576986	0.00188559083464241	NA	NA	NA
GO_BP	GO:0007215~glutamate receptor signaling pathway	6	0.000252631802576986	0.00188559083464241	NA	NA	NA
GO_BP	GO:0032496~response to lipopolysaccharide	13	0.000266838187706042	0.00198856027884318	NA	NA	NA
GO_BP	GO:0051248~negative regulation of protein metabolic process	20	0.000273154563515581	0.00203003263699541	NA	NA	NA
GO_BP	GO:0061640~cytoskeleton-dependent cytokinesis	8	0.000273241387143066	0.00203003263699541	NA	NA	NA
GO_BP	GO:0150076~neuroinflammatory response	6	0.000275101590772317	0.00203760260810566	NA	NA	NA
GO_BP	GO:0030865~cortical cytoskeleton organization	6	0.000275101590772317	0.00203760260810566	NA	NA	NA
GO_BP	GO:2000649~regulation of sodium ion transmembrane transporter activity	5	0.000276446798979027	0.00204444014389985	NA	NA	NA
GO_BP	GO:0001656~metanephros development	7	0.000279923818494474	0.00206699844022444	NA	NA	NA
GO_BP	GO:0002274~myeloid leukocyte activation	9	0.000280563432070374	0.00206856813538644	NA	NA	NA
GO_BP	GO:0002252~immune effector process	16	0.000284020748865013	0.00208866639042759	NA	NA	NA
GO_BP	GO:0002064~epithelial cell development	10	0.000284151765336866	0.00208866639042759	NA	NA	NA
GO_BP	GO:0060348~bone development	10	0.000291400120129186	0.00213870027561482	NA	NA	NA
GO_BP	GO:0007405~neuroblast proliferation	6	0.000299056091984998	0.00219156990858597	NA	NA	NA
GO_BP	GO:0000910~cytokinesis	8	0.00030181041634531	0.00220841337881674	NA	NA	NA
GO_BP	GO:0009792~embryo development ending in birth or egg hatching	19	0.000314464250541069	0.00229234629098585	NA	NA	NA
GO_BP	GO:0031669~cellular response to nutrient levels	11	0.000314700719138231	0.00229234629098585	NA	NA	NA
GO_BP	GO:0022604~regulation of cell morphogenesis	11	0.000314700719138231	0.00229234629098585	NA	NA	NA
GO_BP	GO:0007422~peripheral nervous system development	7	0.000316692901582442	0.00230193809537793	NA	NA	NA
GO_BP	GO:0046822~regulation of nucleocytoplasmic transport	8	0.0003169679417046	0.00230193809537793	NA	NA	NA
GO_BP	GO:0008277~regulation of G protein-coupled receptor signaling pathway	9	0.000330521466669987	0.00239677542597218	NA	NA	NA
GO_BP	GO:0009617~response to bacterium	20	0.000338551560971781	0.00245133596613947	NA	NA	NA
GO_BP	GO:0030307~positive regulation of cell growth	9	0.00035841770826309	0.0025874446778337	NA	NA	NA
GO_BP	GO:0032412~regulation of monoatomic ion transmembrane transporter activity	9	0.00035841770826309	0.0025874446778337	NA	NA	NA
GO_BP	GO:0022408~negative regulation of cell-cell adhesion	10	0.000389684706792959	0.00280897726146591	NA	NA	NA
GO_BP	GO:0014850~response to muscle activity	5	0.000397741697357761	0.0028627946240728	NA	NA	NA
GO_BP	GO:0014033~neural crest cell differentiation	7	0.000401531812956068	0.00288151126216177	NA	NA	NA
GO_BP	GO:0000281~mitotic cytokinesis	7	0.000401531812956068	0.00288151126216177	NA	NA	NA
GO_BP	GO:0071216~cellular response to biotic stimulus	11	0.000402477613184917	0.00288402597376884	NA	NA	NA
GO_BP	GO:0072676~lymphocyte migration	6	0.000411011237069119	0.00294082486316516	NA	NA	NA
GO_BP	GO:0030111~regulation of Wnt signaling pathway	13	0.0004121302566206	0.0029444822464162	NA	NA	NA
GO_BP	GO:0007224~smoothened signaling pathway	7	0.000425282395269384	0.00303397337656097	NA	NA	NA
GO_BP	GO:0071222~cellular response to lipopolysaccharide	10	0.0004301965992002	0.00306451812724378	NA	NA	NA
GO_BP	GO:1902991~regulation of amyloid precursor protein catabolic process	6	0.000443366267012319	0.00315369485669262	NA	NA	NA
GO_BP	GO:0045648~positive regulation of erythrocyte differentiation	5	0.000445469225498555	0.00315937471202782	NA	NA	NA
GO_BP	GO:0071498~cellular response to fluid shear stress	5	0.000445469225498555	0.00315937471202782	NA	NA	NA
GO_BP	GO:0010763~positive regulation of fibroblast migration	4	0.000447131717310672	0.00316652929627616	NA	NA	NA
GO_BP	GO:0018209~peptidyl-serine modification	7	0.000450115418426231	0.00318300596621411	NA	NA	NA
GO_BP	GO:0002688~regulation of leukocyte chemotaxis	8	0.000461520318831434	0.00325889857787094	NA	NA	NA
GO_BP	GO:0007610~behavior	18	0.000474876618622205	0.00334832946230853	NA	NA	NA
GO_BP	GO:0014910~regulation of smooth muscle cell migration	7	0.000476064855855922	0.00335182872349721	NA	NA	NA
GO_BP	GO:0002237~response to molecule of bacterial origin	13	0.000476789094761923	0.00335205569670066	NA	NA	NA
GO_BP	GO:0010927~cellular component assembly involved in morphogenesis	8	0.000482780068045544	0.00338435115718178	NA	NA	NA
GO_BP	GO:0032989~cellular anatomical entity morphogenesis	8	0.000482780068045544	0.00338435115718178	NA	NA	NA
GO_BP	GO:0048660~regulation of smooth muscle cell proliferation	9	0.000489960339935649	0.00342972237954954	NA	NA	NA
GO_BP	GO:0010743~regulation of macrophage derived foam cell differentiation	5	0.000497143290896232	0.00346997420907975	NA	NA	NA
GO_BP	GO:0072678~T cell migration	5	0.000497143290896232	0.00346997420907975	NA	NA	NA
GO_BP	GO:0045666~positive regulation of neuron differentiation	7	0.000503165200698917	0.00350695285206555	NA	NA	NA
GO_BP	GO:0006338~chromatin remodeling	25	0.000504042927729633	0.00350802290506084	NA	NA	NA
GO_BP	GO:0006898~receptor-mediated endocytosis	9	0.000507567160367366	0.00352748253202227	NA	NA	NA
GO_BP	GO:0002703~regulation of leukocyte mediated immunity	11	0.000508854200302685	0.00353136066800316	NA	NA	NA
GO_BP	GO:0035904~aorta development	6	0.000513794990866466	0.00356054783370124	NA	NA	NA
GO_BP	GO:0007162~negative regulation of cell adhesion	12	0.000517057868742544	0.00357804045169841	NA	NA	NA
GO_BP	GO:0044344~cellular response to fibroblast growth factor stimulus	8	0.000551283184534498	0.00379385978707522	NA	NA	NA
GO_BP	GO:1903078~positive regulation of protein localization to plasma membrane	6	0.000552009508331239	0.00379385978707522	NA	NA	NA
GO_BP	GO:0043534~blood vessel endothelial cell migration	5	0.000552944882261583	0.00379385978707522	NA	NA	NA
GO_BP	GO:2000406~positive regulation of T cell migration	5	0.000552944882261583	0.00379385978707522	NA	NA	NA
GO_BP	GO:0003300~cardiac muscle hypertrophy	5	0.000552944882261583	0.00379385978707522	NA	NA	NA
GO_BP	GO:0032743~positive regulation of interleukin-2 production	5	0.000552944882261583	0.00379385978707522	NA	NA	NA
GO_BP	GO:0006937~regulation of muscle contraction	9	0.000568630443759271	0.00389596304041005	NA	NA	NA
GO_BP	GO:0002218~activation of innate immune response	9	0.000587750917226208	0.00402127887435558	NA	NA	NA
GO_BP	GO:0006325~chromatin organization	27	0.000606365157125442	0.00414278254036057	NA	NA	NA
GO_BP	GO:0014897~striated muscle hypertrophy	5	0.000613055965656071	0.00417671321749368	NA	NA	NA
GO_BP	GO:0070316~regulation of G0 to G1 transition	5	0.000613055965656071	0.00417671321749368	NA	NA	NA
GO_BP	GO:0110061~regulation of angiotensin-activated signaling pathway	3	0.000624904569535621	0.00425145749273953	NA	NA	NA
GO_BP	GO:0042593~glucose homeostasis	10	0.000628793704919209	0.00427191683959137	NA	NA	NA
GO_BP	GO:0010506~regulation of autophagy	13	0.000629966920876082	0.0042738932279044	NA	NA	NA
GO_BP	GO:0007565~female pregnancy	9	0.000632083770176666	0.00428225703879129	NA	NA	NA
GO_BP	GO:0055013~cardiac muscle cell development	6	0.000634797819588614	0.00428864803080508	NA	NA	NA
GO_BP	GO:0046824~positive regulation of nucleocytoplasmic transport	6	0.000634797819588614	0.00428864803080508	NA	NA	NA
GO_BP	GO:0051726~regulation of cell cycle	25	0.00064001716012772	0.00431788735885609	NA	NA	NA
GO_BP	GO:0033500~carbohydrate homeostasis	10	0.000654901899335312	0.00441216244837309	NA	NA	NA
GO_BP	GO:0035728~response to hepatocyte growth factor	4	0.000658167750184691	0.00442800636374256	NA	NA	NA
GO_BP	GO:0008406~gonad development	11	0.000674948613031601	0.00453395266297565	NA	NA	NA
GO_BP	GO:0140253~cell-cell fusion	5	0.000677659316266385	0.00453395266297565	NA	NA	NA
GO_BP	GO:0000768~syncytium formation by plasma membrane fusion	5	0.000677659316266385	0.00453395266297565	NA	NA	NA
GO_BP	GO:0035633~maintenance of blood-brain barrier	5	0.000677659316266385	0.00453395266297565	NA	NA	NA
GO_BP	GO:0019058~viral life cycle	9	0.000678635878554998	0.00453422371823505	NA	NA	NA
GO_BP	GO:0036211~protein modification process	35	0.000685845992036302	0.00457608537937169	NA	NA	NA
GO_BP	GO:0001776~leukocyte homeostasis	7	0.000691932021369428	0.00461034210662106	NA	NA	NA
GO_BP	GO:0032386~regulation of intracellular transport	11	0.000693056756870181	0.00461149303609774	NA	NA	NA
GO_BP	GO:1903828~negative regulation of protein localization	10	0.000714958990800871	0.00474419363210879	NA	NA	NA
GO_BP	GO:0071219~cellular response to molecule of bacterial origin	10	0.000714958990800871	0.00474419363210879	NA	NA	NA
GO_BP	GO:0032663~regulation of interleukin-2 production	6	0.000726553972025384	0.00480504337336735	NA	NA	NA
GO_BP	GO:0010632~regulation of epithelial cell migration	6	0.000726553972025384	0.00480504337336735	NA	NA	NA
GO_BP	GO:0030168~platelet activation	7	0.000728096993404548	0.00480504337336735	NA	NA	NA
GO_BP	GO:0045638~negative regulation of myeloid cell differentiation	7	0.000728096993404548	0.00480504337336735	NA	NA	NA
GO_BP	GO:0030866~cortical actin cytoskeleton organization	5	0.000746938355308827	0.00490932075049655	NA	NA	NA
GO_BP	GO:0045745~positive regulation of G protein-coupled receptor signaling pathway	5	0.000746938355308827	0.00490932075049655	NA	NA	NA
GO_BP	GO:0014896~muscle hypertrophy	5	0.000746938355308827	0.00490932075049655	NA	NA	NA
GO_BP	GO:0070555~response to interleukin-1	7	0.000765706833169718	0.00502585894291885	NA	NA	NA
GO_BP	GO:0045137~development of primary sexual characteristics	11	0.000768611351462171	0.00503809659875881	NA	NA	NA
GO_BP	GO:0008360~regulation of cell shape	8	0.000772296282828721	0.00504858730637291	NA	NA	NA
GO_BP	GO:0071774~response to fibroblast growth factor	8	0.000772296282828721	0.00504858730637291	NA	NA	NA
GO_BP	GO:0060914~heart formation	4	0.000783830316973922	0.00511708093722598	NA	NA	NA
GO_BP	GO:0006936~muscle contraction	10	0.000833765035737074	0.00543574405533026	NA	NA	NA
GO_BP	GO:0007611~learning or memory	11	0.000836966955184143	0.00544928485337633	NA	NA	NA
GO_BP	GO:0051495~positive regulation of cytoskeleton organization	9	0.000864394769874305	0.0056127724735538	NA	NA	NA
GO_BP	GO:1905952~regulation of lipid localization	9	0.000864394769874305	0.0056127724735538	NA	NA	NA
GO_BP	GO:0072073~kidney epithelium development	8	0.000869240552478808	0.00563668170844357	NA	NA	NA
GO_BP	GO:0032272~negative regulation of protein polymerization	6	0.000882314452664325	0.00571381177634491	NA	NA	NA
GO_BP	GO:0042129~regulation of T cell proliferation	9	0.000895428858693265	0.00579099785248355	NA	NA	NA
GO_BP	GO:0035850~epithelial cell differentiation involved in kidney development	5	0.00090025947406485	0.00581447585649351	NA	NA	NA
GO_BP	GO:0045579~positive regulation of B cell differentiation	4	0.000923764991309446	0.00595834569627557	NA	NA	NA
GO_BP	GO:1901655~cellular response to ketone	7	0.000976806379711488	0.00628070045775386	NA	NA	NA
GO_BP	GO:0110020~regulation of actomyosin structure organization	7	0.000976806379711488	0.00628070045775386	NA	NA	NA
GO_BP	GO:0099175~regulation of postsynapse organization	8	0.000977631739295296	0.00628070045775386	NA	NA	NA
GO_BP	GO:0003006~developmental process involved in reproduction	24	0.000979828919977193	0.00628647852764175	NA	NA	NA
GO_BP	GO:0006949~syncytium formation	5	0.000984670233929655	0.00630918335073445	NA	NA	NA
GO_BP	GO:0030324~lung development	9	0.000987518062625839	0.0063107354820047	NA	NA	NA
GO_BP	GO:0009743~response to carbohydrate	9	0.000987518062625839	0.0063107354820047	NA	NA	NA
GO_BP	GO:0001707~mesoderm formation	6	0.000999133018909294	0.00636815834683766	NA	NA	NA
GO_BP	GO:0055006~cardiac cell development	6	0.000999133018909294	0.00636815834683766	NA	NA	NA
GO_BP	GO:0009410~response to xenobiotic stimulus	14	0.00100563324637884	0.00640116615697646	NA	NA	NA
GO_BP	GO:0002758~innate immune response-activating signaling pathway	8	0.00101608361975832	0.00645073270525464	NA	NA	NA
GO_BP	GO:0051701~biological process involved in interaction with host	8	0.00101608361975832	0.00645073270525464	NA	NA	NA
GO_BP	GO:0061351~neural precursor cell proliferation	7	0.00102391803769467	0.00649196200862959	NA	NA	NA
GO_BP	GO:0019216~regulation of lipid metabolic process	12	0.00104537957917239	0.00661937082550462	NA	NA	NA
GO_BP	GO:1900180~regulation of protein localization to nucleus	8	0.00105564161262354	0.00667562398374469	NA	NA	NA
GO_BP	GO:1903053~regulation of extracellular matrix organization	6	0.00106166981501914	0.00670499163487966	NA	NA	NA
GO_BP	GO:0051580~regulation of neurotransmitter uptake	4	0.00107857416191992	0.00679403542306903	NA	NA	NA
GO_BP	GO:0061298~retina vasculature development in camera-type eye	4	0.00107857416191992	0.00679403542306903	NA	NA	NA
GO_BP	GO:0008544~epidermis development	12	0.00110060193911839	0.00692378674427206	NA	NA	NA
GO_BP	GO:0051046~regulation of secretion	17	0.00112110293939287	0.00704360912894823	NA	NA	NA
GO_BP	GO:0030323~respiratory tube development	9	0.00112428181436742	0.00704451219542915	NA	NA	NA
GO_BP	GO:0048608~reproductive structure development	12	0.00112502442216145	0.00704451219542915	NA	NA	NA
GO_BP	GO:0031016~pancreas development	6	0.00112706378023485	0.00704451219542915	NA	NA	NA
GO_BP	GO:0048332~mesoderm morphogenesis	6	0.00112706378023485	0.00704451219542915	NA	NA	NA
GO_BP	GO:0006955~immune response	34	0.00114649871652455	0.00715675229748057	NA	NA	NA
GO_BP	GO:0009896~positive regulation of catabolic process	17	0.00115755178785818	0.00721644898376449	NA	NA	NA
GO_BP	GO:0030501~positive regulation of bone mineralization	5	0.00116991441883937	0.00728414581601273	NA	NA	NA
GO_BP	GO:2000379~positive regulation of reactive oxygen species metabolic process	6	0.00119539476317771	0.00742370799081132	NA	NA	NA
GO_BP	GO:1904377~positive regulation of protein localization to cell periphery	6	0.00119539476317771	0.00742370799081132	NA	NA	NA
GO_BP	GO:0061458~reproductive system development	12	0.00123632899455491	0.00766808918005631	NA	NA	NA
GO_BP	GO:0072659~protein localization to plasma membrane	9	0.00124085685845756	0.00768633071914122	NA	NA	NA
GO_BP	GO:0048643~positive regulation of skeletal muscle tissue development	4	0.00124883728982974	0.0077258848428292	NA	NA	NA
GO_BP	GO:0031623~receptor internalization	6	0.00126674315788599	0.00780024284774723	NA	NA	NA
GO_BP	GO:0035272~exocrine system development	5	0.00127111639639907	0.00780024284774723	NA	NA	NA
GO_BP	GO:0045663~positive regulation of myoblast differentiation	5	0.00127111639639907	0.00780024284774723	NA	NA	NA
GO_BP	GO:0071402~cellular response to lipoprotein particle stimulus	5	0.00127111639639907	0.00780024284774723	NA	NA	NA
GO_BP	GO:0045214~sarcomere organization	5	0.00127111639639907	0.00780024284774723	NA	NA	NA
GO_BP	GO:0071356~cellular response to tumor necrosis factor	8	0.00127212878813384	0.00780024284774723	NA	NA	NA
GO_BP	GO:0009749~response to glucose	8	0.00127212878813384	0.00780024284774723	NA	NA	NA
GO_BP	GO:0044703~multi-organism reproductive process	9	0.00127963781659722	0.00783634438471318	NA	NA	NA
GO_BP	GO:0072009~nephron epithelium development	7	0.00128621808903954	0.00783634438471318	NA	NA	NA
GO_BP	GO:1905954~positive regulation of lipid localization	7	0.00128621808903954	0.00783634438471318	NA	NA	NA
GO_BP	GO:0071674~mononuclear cell migration	7	0.00128621808903954	0.00783634438471318	NA	NA	NA
GO_BP	GO:0050731~positive regulation of peptidyl-tyrosine phosphorylation	7	0.00128621808903954	0.00783634438471318	NA	NA	NA
GO_BP	GO:0070372~regulation of ERK1 and ERK2 cascade	11	0.00128772298311967	0.00783634438471318	NA	NA	NA
GO_BP	GO:0030522~intracellular receptor signaling pathway	9	0.001323065514925	0.00804131663023423	NA	NA	NA
GO_BP	GO:0007389~pattern specification process	14	0.00133733328759641	0.00811784767558523	NA	NA	NA
GO_BP	GO:0060443~mammary gland morphogenesis	5	0.00137828349613039	0.0083455065690695	NA	NA	NA
GO_BP	GO:1990806~ligand-gated ion channel signaling pathway	5	0.00137828349613039	0.0083455065690695	NA	NA	NA
GO_BP	GO:0045669~positive regulation of osteoblast differentiation	6	0.00141881629475324	0.00858020740547405	NA	NA	NA
GO_BP	GO:0060396~growth hormone receptor signaling pathway	4	0.00143511140320567	0.008646367707871	NA	NA	NA
GO_BP	GO:0140058~neuron projection arborization	4	0.00143511140320567	0.008646367707871	NA	NA	NA
GO_BP	GO:1900242~regulation of synaptic vesicle endocytosis	4	0.00143511140320567	0.008646367707871	NA	NA	NA
GO_BP	GO:0045667~regulation of osteoblast differentiation	8	0.001469089612538	0.0088400870597939	NA	NA	NA
GO_BP	GO:0051051~negative regulation of transport	14	0.00147636677511231	0.00887285441519108	NA	NA	NA
GO_BP	GO:0010634~positive regulation of epithelial cell migration	5	0.00149159905164686	0.00894221015616017	NA	NA	NA
GO_BP	GO:0034446~substrate adhesion-dependent cell spreading	5	0.00149159905164686	0.00894221015616017	NA	NA	NA
GO_BP	GO:0046637~regulation of alpha-beta T cell differentiation	6	0.00149970426830228	0.00897968785618817	NA	NA	NA
GO_BP	GO:0009746~response to hexose	8	0.00152099039288871	0.00909589810265794	NA	NA	NA
GO_BP	GO:0001666~response to hypoxia	11	0.00152625364880873	0.00911611920447533	NA	NA	NA
GO_BP	GO:0016358~dendrite development	7	0.00153072800967304	0.00913158433356677	NA	NA	NA
GO_BP	GO:0031334~positive regulation of protein-containing complex assembly	9	0.00153933996661744	0.00915981084005134	NA	NA	NA
GO_BP	GO:0038043~interleukin-5-mediated signaling pathway	3	0.00154113250095827	0.00915981084005134	NA	NA	NA
GO_BP	GO:0021800~cerebral cortex tangential migration	3	0.00154113250095827	0.00915981084005134	NA	NA	NA
GO_BP	GO:0007163~establishment or maintenance of cell polarity	9	0.00157340773453882	0.00934018022807114	NA	NA	NA
GO_BP	GO:0007219~Notch signaling pathway	7	0.00159703749520646	0.00946884899238689	NA	NA	NA
GO_BP	GO:0031400~negative regulation of protein modification process	11	0.0016371224164487	0.00961714010767283	NA	NA	NA
GO_BP	GO:1990858~cellular response to lectin	4	0.00163793158316063	0.00961714010767283	NA	NA	NA
GO_BP	GO:0002223~stimulatory C-type lectin receptor signaling pathway	4	0.00163793158316063	0.00961714010767283	NA	NA	NA
GO_BP	GO:0071378~cellular response to growth hormone stimulus	4	0.00163793158316063	0.00961714010767283	NA	NA	NA
GO_BP	GO:1990840~response to lectin	4	0.00163793158316063	0.00961714010767283	NA	NA	NA
GO_BP	GO:0070498~interleukin-1-mediated signaling pathway	4	0.00163793158316063	0.00961714010767283	NA	NA	NA
GO_BP	GO:0038096~Fc-gamma receptor signaling pathway involved in phagocytosis	4	0.00163793158316063	0.00961714010767283	NA	NA	NA
GO_BP	GO:0002433~immune response-regulating cell surface receptor signaling pathway involved in phagocytosis	4	0.00163793158316063	0.00961714010767283	NA	NA	NA
GO_BP	GO:0051129~negative regulation of cellular component organization	18	0.00166816368877557	0.00978279044603979	NA	NA	NA
GO_BP	GO:0030500~regulation of bone mineralization	6	0.00167159430121576	0.00979105537495667	NA	NA	NA
GO_BP	GO:0044706~multi-multicellular organism process	9	0.00168098897848685	0.00983419156013323	NA	NA	NA
GO_BP	GO:0031644~regulation of nervous system process	7	0.00173619017667965	0.0101448796330956	NA	NA	NA
GO_BP	GO:0035296~regulation of tube diameter	8	0.00174775847022926	0.0101878965460777	NA	NA	NA
GO_BP	GO:0097746~blood vessel diameter maintenance	8	0.00174775847022926	0.0101878965460777	NA	NA	NA
GO_BP	GO:0035150~regulation of tube size	8	0.00180831619392601	0.0105282255329058	NA	NA	NA
GO_BP	GO:0140694~membraneless organelle assembly	12	0.00182357124374708	0.0106042966443107	NA	NA	NA
GO_BP	GO:0046632~alpha-beta T cell differentiation	6	0.0018575225432734	0.0107775312851872	NA	NA	NA
GO_BP	GO:1902307~positive regulation of sodium ion transmembrane transport	4	0.00185781144160431	0.0107775312851872	NA	NA	NA
GO_BP	GO:0070849~response to epidermal growth factor	5	0.00187026015091618	0.0108109071253436	NA	NA	NA
GO_BP	GO:0098815~modulation of excitatory postsynaptic potential	5	0.00187026015091618	0.0108109071253436	NA	NA	NA
GO_BP	GO:0010907~positive regulation of glucose metabolic process	5	0.00187026015091618	0.0108109071253436	NA	NA	NA
GO_BP	GO:0045807~positive regulation of endocytosis	8	0.00187808988114976	0.0108369896646788	NA	NA	NA
GO_BP	GO:0043122~regulation of canonical NF-kappaB signal transduction	11	0.00187924676266106	0.0108369896646788	NA	NA	NA
GO_BP	GO:0046634~regulation of alpha-beta T cell activation	7	0.00188435953747255	0.0108406622322055	NA	NA	NA
GO_BP	GO:0042476~odontogenesis	7	0.00188435953747255	0.0108406622322055	NA	NA	NA
GO_BP	GO:0008202~steroid metabolic process	10	0.00189293325471845	0.0108770684292481	NA	NA	NA
GO_BP	GO:1902904~negative regulation of supramolecular fiber organization	8	0.00193433512597382	0.0111018001779824	NA	NA	NA
GO_BP	GO:0048709~oligodendrocyte differentiation	6	0.00195595950524248	0.0112126246667392	NA	NA	NA
GO_BP	GO:0034284~response to monosaccharide	8	0.00199926337132908	0.0114473188779173	NA	NA	NA
GO_BP	GO:0021795~cerebral cortex cell migration	5	0.00200998922755837	0.0114951450038875	NA	NA	NA
GO_BP	GO:0060326~cell chemotaxis	9	0.00205785475568177	0.011729072417873	NA	NA	NA
GO_BP	GO:0001837~epithelial to mesenchymal transition	6	0.00205815680330141	0.011729072417873	NA	NA	NA
GO_BP	GO:0045913~positive regulation of carbohydrate metabolic process	6	0.00205815680330141	0.011729072417873	NA	NA	NA
GO_BP	GO:0007264~small GTPase-mediated signal transduction	10	0.00209515335940621	0.011870596436733	NA	NA	NA
GO_BP	GO:0045844~positive regulation of striated muscle tissue development	4	0.00209524359071155	0.011870596436733	NA	NA	NA
GO_BP	GO:1901863~positive regulation of muscle tissue development	4	0.00209524359071155	0.011870596436733	NA	NA	NA
GO_BP	GO:0002431~Fc receptor mediated stimulatory signaling pathway	4	0.00209524359071155	0.011870596436733	NA	NA	NA
GO_BP	GO:0048636~positive regulation of muscle organ development	4	0.00209524359071155	0.011870596436733	NA	NA	NA
GO_BP	GO:0043412~macromolecule modification	36	0.0021042988276288	0.011907971403077	NA	NA	NA
GO_BP	GO:0022028~tangential migration from the subventricular zone to the olfactory bulb	3	0.00214296367891547	0.012084419162592	NA	NA	NA
GO_BP	GO:0038156~interleukin-3-mediated signaling pathway	3	0.00214296367891547	0.012084419162592	NA	NA	NA
GO_BP	GO:0035995~detection of muscle stretch	3	0.00214296367891547	0.012084419162592	NA	NA	NA
GO_BP	GO:0002263~cell activation involved in immune response	9	0.00216838435481286	0.0122135509473412	NA	NA	NA
GO_BP	GO:0051336~regulation of hydrolase activity	11	0.00220088458429832	0.012367847942391	NA	NA	NA
GO_BP	GO:0036293~response to decreased oxygen levels	11	0.00220088458429832	0.012367847942391	NA	NA	NA
GO_BP	GO:0030879~mammary gland development	7	0.00220923371513997	0.0124003802040996	NA	NA	NA
GO_BP	GO:0060541~respiratory system development	9	0.00223681095386397	0.0125406391904133	NA	NA	NA
GO_BP	GO:1990138~neuron projection extension	6	0.00227416914609455	0.0127206412744596	NA	NA	NA
GO_BP	GO:0050871~positive regulation of B cell activation	6	0.00227416914609455	0.0127206412744596	NA	NA	NA
GO_BP	GO:0002042~cell migration involved in sprouting angiogenesis	4	0.00235070010414022	0.0131335539843774	NA	NA	NA
GO_BP	GO:0006996~organelle organization	50	0.00239395692200255	0.013359824113111	NA	NA	NA
GO_BP	GO:0051090~regulation of DNA-binding transcription factor activity	11	0.0023995145923639	0.0133754300177338	NA	NA	NA
GO_BP	GO:0046622~positive regulation of organ growth	5	0.00247221123634493	0.0137648175044309	NA	NA	NA
GO_BP	GO:0007498~mesoderm development	8	0.00250514289331598	0.0139222499684984	NA	NA	NA
GO_BP	GO:0001708~cell fate specification	6	0.00250623492413926	0.0139222499684984	NA	NA	NA
GO_BP	GO:1901654~response to ketone	9	0.00256373496814165	0.0142253518736291	NA	NA	NA
GO_BP	GO:0002221~pattern recognition receptor signaling pathway	7	0.00257467363889176	0.014269701495185	NA	NA	NA
GO_BP	GO:0090068~positive regulation of cell cycle process	10	0.00261288019382276	0.0144565741067101	NA	NA	NA
GO_BP	GO:0003148~outflow tract septum morphogenesis	4	0.00262463296982207	0.0144565741067101	NA	NA	NA
GO_BP	GO:0048641~regulation of skeletal muscle tissue development	4	0.00262463296982207	0.0144565741067101	NA	NA	NA
GO_BP	GO:2000810~regulation of bicellular tight junction assembly	4	0.00262463296982207	0.0144565741067101	NA	NA	NA
GO_BP	GO:0051894~positive regulation of focal adhesion assembly	4	0.00262463296982207	0.0144565741067101	NA	NA	NA
GO_BP	GO:0050890~cognition	11	0.00263037064067829	0.0144565741067101	NA	NA	NA
GO_BP	GO:0010883~regulation of lipid storage	5	0.00264121967061074	0.0144565741067101	NA	NA	NA
GO_BP	GO:0048012~hepatocyte growth factor receptor signaling pathway	5	0.00264121967061074	0.0144565741067101	NA	NA	NA
GO_BP	GO:0010874~regulation of cholesterol efflux	5	0.00264121967061074	0.0144565741067101	NA	NA	NA
GO_BP	GO:0030837~negative regulation of actin filament polymerization	5	0.00264121967061074	0.0144565741067101	NA	NA	NA
GO_BP	GO:0046638~positive regulation of alpha-beta T cell differentiation	5	0.00264121967061074	0.0144565741067101	NA	NA	NA
GO_BP	GO:0035270~endocrine system development	7	0.00267273115006473	0.01461253915453	NA	NA	NA
GO_BP	GO:0060021~roof of mouth development	6	0.00275503182055081	0.0150455176310576	NA	NA	NA
GO_BP	GO:0045778~positive regulation of ossification	5	0.00281798673303762	0.015342598215612	NA	NA	NA
GO_BP	GO:0002011~morphogenesis of an epithelial sheet	5	0.00281798673303762	0.015342598215612	NA	NA	NA
GO_BP	GO:0000302~response to reactive oxygen species	8	0.00283604137087957	0.015342598215612	NA	NA	NA
GO_BP	GO:0071355~cellular response to interleukin-9	3	0.00283793724219412	0.015342598215612	NA	NA	NA
GO_BP	GO:0038111~interleukin-7-mediated signaling pathway	3	0.00283793724219412	0.015342598215612	NA	NA	NA
GO_BP	GO:0071352~cellular response to interleukin-2	3	0.00283793724219412	0.015342598215612	NA	NA	NA
GO_BP	GO:0038113~interleukin-9-mediated signaling pathway	3	0.00283793724219412	0.015342598215612	NA	NA	NA
GO_BP	GO:0060839~endothelial cell fate commitment	3	0.00283793724219412	0.015342598215612	NA	NA	NA
GO_BP	GO:0038110~interleukin-2-mediated signaling pathway	3	0.00283793724219412	0.015342598215612	NA	NA	NA
GO_BP	GO:0097190~apoptotic signaling pathway	11	0.00285082342028716	0.0153950821046499	NA	NA	NA
GO_BP	GO:0010875~positive regulation of cholesterol efflux	4	0.00291747453575153	0.0156998956360369	NA	NA	NA
GO_BP	GO:0002063~chondrocyte development	4	0.00291747453575153	0.0156998956360369	NA	NA	NA
GO_BP	GO:2000819~regulation of nucleotide-excision repair	4	0.00291747453575153	0.0156998956360369	NA	NA	NA
GO_BP	GO:0050673~epithelial cell proliferation	8	0.00292347354742059	0.0156998956360369	NA	NA	NA
GO_BP	GO:0071248~cellular response to metal ion	8	0.00292347354742059	0.0156998956360369	NA	NA	NA
GO_BP	GO:0050864~regulation of B cell activation	7	0.00298375410026964	0.0160058747084232	NA	NA	NA
GO_BP	GO:0051209~release of sequestered calcium ion into cytosol	5	0.00300268508513013	0.0160896090181088	NA	NA	NA
GO_BP	GO:0061326~renal tubule development	6	0.00302123890868055	0.0161483939321269	NA	NA	NA
GO_BP	GO:0051591~response to cAMP	6	0.00302123890868055	0.0161483939321269	NA	NA	NA
GO_BP	GO:0034612~response to tumor necrosis factor	8	0.00302365674988421	0.0161483939321269	NA	NA	NA
GO_BP	GO:0141091~transforming growth factor beta receptor superfamily signaling pathway	8	0.00310435517945714	0.0165611194815974	NA	NA	NA
GO_BP	GO:0010721~negative regulation of cell development	10	0.00314678612927193	0.0167690121124238	NA	NA	NA
GO_BP	GO:0045104~intermediate filament cytoskeleton organization	6	0.00316108363683176	0.0168266913591352	NA	NA	NA
GO_BP	GO:0050982~detection of mechanical stimulus	5	0.00319548581563228	0.0169539247436175	NA	NA	NA
GO_BP	GO:1904645~response to amyloid-beta	5	0.00319548581563228	0.0169539247436175	NA	NA	NA
GO_BP	GO:0051283~negative regulation of sequestering of calcium ion	5	0.00319548581563228	0.0169539247436175	NA	NA	NA
GO_BP	GO:0045216~cell-cell junction organization	8	0.00319905914678807	0.0169543134650344	NA	NA	NA
GO_BP	GO:0010564~regulation of cell cycle process	18	0.00320366249382149	0.0169601542295861	NA	NA	NA
GO_BP	GO:0007015~actin filament organization	10	0.00321994512892106	0.0170232494199165	NA	NA	NA
GO_BP	GO:1902993~positive regulation of amyloid precursor protein catabolic process	4	0.00322963794733759	0.0170232494199165	NA	NA	NA
GO_BP	GO:0042104~positive regulation of activated T cell proliferation	4	0.00322963794733759	0.0170232494199165	NA	NA	NA
GO_BP	GO:1903421~regulation of synaptic vesicle recycling	4	0.00322963794733759	0.0170232494199165	NA	NA	NA
GO_BP	GO:1903047~mitotic cell cycle process	14	0.00325553563531387	0.0171411028450656	NA	NA	NA
GO_BP	GO:1903530~regulation of secretion by cell	15	0.00329488901460603	0.0173294705610767	NA	NA	NA
GO_BP	GO:0045103~intermediate filament-based process	6	0.00330553572583326	0.0173666106897357	NA	NA	NA
GO_BP	GO:0022402~cell cycle process	20	0.00333335293020691	0.01748144118057	NA	NA	NA
GO_BP	GO:0098542~defense response to other organism	23	0.00333461016739197	0.01748144118057	NA	NA	NA
GO_BP	GO:0007267~cell-cell signaling	19	0.00341320203162441	0.017874108801285	NA	NA	NA
GO_BP	GO:0062012~regulation of small molecule metabolic process	11	0.00343872457553873	0.0179883173260363	NA	NA	NA
GO_BP	GO:0048593~camera-type eye morphogenesis	7	0.00356123956497294	0.018590507695932	NA	NA	NA
GO_BP	GO:0010882~regulation of cardiac muscle contraction by calcium ion signaling	4	0.00356151757675989	0.018590507695932	NA	NA	NA
GO_BP	GO:0050850~positive regulation of calcium-mediated signaling	5	0.00360607044238871	0.0188028043303885	NA	NA	NA
GO_BP	GO:0060297~regulation of sarcomere organization	3	0.00362408976548763	0.0188157457920923	NA	NA	NA
GO_BP	GO:0071104~response to interleukin-9	3	0.00362408976548763	0.0188157457920923	NA	NA	NA
GO_BP	GO:0050798~activated T cell proliferation	3	0.00362408976548763	0.0188157457920923	NA	NA	NA
GO_BP	GO:1990314~cellular response to insulin-like growth factor stimulus	3	0.00362408976548763	0.0188157457920923	NA	NA	NA
GO_BP	GO:0051054~positive regulation of DNA metabolic process	10	0.00375533584948701	0.0194762814292453	NA	NA	NA
GO_BP	GO:0032388~positive regulation of intracellular transport	7	0.00381407833088943	0.0197597812137202	NA	NA	NA
GO_BP	GO:0007259~cell surface receptor signaling pathway via JAK-STAT	5	0.00382418797172118	0.0197909898878391	NA	NA	NA
GO_BP	GO:0003209~cardiac atrium morphogenesis	4	0.00391348944586653	0.0202315292164114	NA	NA	NA
GO_BP	GO:0002690~positive regulation of leukocyte chemotaxis	6	0.00393111358604839	0.0202793548571016	NA	NA	NA
GO_BP	GO:0021675~nerve development	6	0.00393111358604839	0.0202793548571016	NA	NA	NA
GO_BP	GO:1990778~protein localization to cell periphery	9	0.00396639949438485	0.0204396161178726	NA	NA	NA
GO_BP	GO:1900024~regulation of substrate adhesion-dependent cell spreading	5	0.00405107500642435	0.0208537803731345	NA	NA	NA
GO_BP	GO:0031333~negative regulation of protein-containing complex assembly	7	0.00406929562691516	0.0209253375974279	NA	NA	NA
GO_BP	GO:0070482~response to oxygen levels	11	0.00410476479364188	0.0210853453450703	NA	NA	NA
GO_BP	GO:0043933~protein-containing complex organization	29	0.00414674293025336	0.0212784139344781	NA	NA	NA
GO_BP	GO:0001569~branching involved in blood vessel morphogenesis	4	0.00428591164033978	0.0219460422682938	NA	NA	NA
GO_BP	GO:0150117~positive regulation of cell-substrate junction organization	4	0.00428591164033978	0.0219460422682938	NA	NA	NA
GO_BP	GO:0051091~positive regulation of DNA-binding transcription factor activity	8	0.00438162130298944	0.0223887907085241	NA	NA	NA
GO_BP	GO:0007178~cell surface receptor protein serine/threonine kinase signaling pathway	8	0.00438162130298944	0.0223887907085241	NA	NA	NA
GO_BP	GO:0007049~cell cycle	21	0.00439988210238321	0.0224584076964639	NA	NA	NA
GO_BP	GO:0010906~regulation of glucose metabolic process	6	0.00445282122517209	0.0227047010681406	NA	NA	NA
GO_BP	GO:0070669~response to interleukin-2	3	0.00449948803901746	0.0228464570870027	NA	NA	NA
GO_BP	GO:0033622~integrin activation	3	0.00449948803901746	0.0228464570870027	NA	NA	NA
GO_BP	GO:0061299~retina vasculature morphogenesis in camera-type eye	3	0.00449948803901746	0.0228464570870027	NA	NA	NA
GO_BP	GO:0014866~skeletal myofibril assembly	3	0.00449948803901746	0.0228464570870027	NA	NA	NA
GO_BP	GO:0000278~mitotic cell cycle	15	0.00461006108622476	0.0233833883787149	NA	NA	NA
GO_BP	GO:0090322~regulation of superoxide metabolic process	4	0.00467912471726822	0.0236593738313646	NA	NA	NA
GO_BP	GO:0010758~regulation of macrophage chemotaxis	4	0.00467912471726822	0.0236593738313646	NA	NA	NA
GO_BP	GO:0035235~ionotropic glutamate receptor signaling pathway	4	0.00467912471726822	0.0236593738313646	NA	NA	NA
GO_BP	GO:0042306~regulation of protein import into nucleus	5	0.00478596440536929	0.0241295906003276	NA	NA	NA
GO_BP	GO:0090303~positive regulation of wound healing	5	0.00478596440536929	0.0241295906003276	NA	NA	NA
GO_BP	GO:0003002~regionalization	12	0.00478706370084947	0.0241295906003276	NA	NA	NA
GO_BP	GO:0001910~regulation of leukocyte mediated cytotoxicity	6	0.00482689855375339	0.0242546645169932	NA	NA	NA
GO_BP	GO:0051588~regulation of neurotransmitter transport	6	0.00482689855375339	0.0242546645169932	NA	NA	NA
GO_BP	GO:0043255~regulation of carbohydrate biosynthetic process	6	0.00482689855375339	0.0242546645169932	NA	NA	NA
GO_BP	GO:0002697~regulation of immune effector process	12	0.00487220403773288	0.0244569495945887	NA	NA	NA
GO_BP	GO:0006629~lipid metabolic process	24	0.00488983754291289	0.0245200549253313	NA	NA	NA
GO_BP	GO:0072657~protein localization to membrane	13	0.00491333038161711	0.0246123809395587	NA	NA	NA
GO_BP	GO:0034109~homotypic cell-cell adhesion	5	0.00504953053774548	0.025242441614901	NA	NA	NA
GO_BP	GO:0002275~myeloid cell activation involved in immune response	5	0.00504953053774548	0.025242441614901	NA	NA	NA
GO_BP	GO:0045576~mast cell activation	4	0.00509345210629255	0.0254095592202689	NA	NA	NA
GO_BP	GO:0035909~aorta morphogenesis	4	0.00509345210629255	0.0254095592202689	NA	NA	NA
GO_BP	GO:0050714~positive regulation of protein secretion	7	0.00510545031802357	0.0254432112556648	NA	NA	NA
GO_BP	GO:0001890~placenta development	7	0.00526972170635179	0.0262348735309024	NA	NA	NA
GO_BP	GO:0045428~regulation of nitric oxide biosynthetic process	5	0.00532265633155113	0.0264711984291927	NA	NA	NA
GO_BP	GO:0021889~olfactory bulb interneuron differentiation	3	0.00546222865982669	0.0270819197832144	NA	NA	NA
GO_BP	GO:0071374~cellular response to parathyroid hormone stimulus	3	0.00546222865982669	0.0270819197832144	NA	NA	NA
GO_BP	GO:0060837~blood vessel endothelial cell differentiation	3	0.00546222865982669	0.0270819197832144	NA	NA	NA
GO_BP	GO:0051693~actin filament capping	4	0.00552920050145266	0.0273579644831836	NA	NA	NA
GO_BP	GO:0048048~embryonic eye morphogenesis	4	0.00552920050145266	0.0273579644831836	NA	NA	NA
GO_BP	GO:0014074~response to purine-containing compound	7	0.00560410525910341	0.0277002917092826	NA	NA	NA
GO_BP	GO:0043393~regulation of protein binding	6	0.00585889382296063	0.0289301546161277	NA	NA	NA
GO_BP	GO:0010817~regulation of hormone levels	14	0.00588581118169911	0.0290059265775564	NA	NA	NA
GO_BP	GO:0002706~regulation of lymphocyte mediated immunity	8	0.00588845738846441	0.0290059265775564	NA	NA	NA
GO_BP	GO:0043525~positive regulation of neuron apoptotic process	5	0.00589819109803738	0.0290059265775564	NA	NA	NA
GO_BP	GO:0080164~regulation of nitric oxide metabolic process	5	0.00589819109803738	0.0290059265775564	NA	NA	NA
GO_BP	GO:0060416~response to growth hormone	4	0.00598666024803664	0.0293516014589974	NA	NA	NA
GO_BP	GO:0032107~regulation of response to nutrient levels	4	0.00598666024803664	0.0293516014589974	NA	NA	NA
GO_BP	GO:0021772~olfactory bulb development	4	0.00598666024803664	0.0293516014589974	NA	NA	NA
GO_BP	GO:0002695~negative regulation of leukocyte activation	8	0.00603879396152789	0.0295772678965026	NA	NA	NA
GO_BP	GO:0032760~positive regulation of tumor necrosis factor production	6	0.00608254511487623	0.0297614631681419	NA	NA	NA
GO_BP	GO:1901890~positive regulation of cell junction assembly	6	0.00631213689191728	0.0308352338311132	NA	NA	NA
GO_BP	GO:0032368~regulation of lipid transport	7	0.00632109562227403	0.0308352338311132	NA	NA	NA
GO_BP	GO:0030177~positive regulation of Wnt signaling pathway	7	0.00632109562227403	0.0308352338311132	NA	NA	NA
GO_BP	GO:0032373~positive regulation of sterol transport	4	0.00646610572138718	0.0314476065405618	NA	NA	NA
GO_BP	GO:0032376~positive regulation of cholesterol transport	4	0.00646610572138718	0.0314476065405618	NA	NA	NA
GO_BP	GO:0038094~Fc-gamma receptor signaling pathway	4	0.00646610572138718	0.0314476065405618	NA	NA	NA
GO_BP	GO:0090276~regulation of peptide hormone secretion	8	0.00651036819092377	0.0315681279950136	NA	NA	NA
GO_BP	GO:0045060~negative thymic T cell selection	3	0.00651043762737791	0.0315681279950136	NA	NA	NA
GO_BP	GO:0002320~lymphoid progenitor cell differentiation	3	0.00651043762737791	0.0315681279950136	NA	NA	NA
GO_BP	GO:0045087~innate immune response	18	0.00654471936347141	0.0317026205966555	NA	NA	NA
GO_BP	GO:0010638~positive regulation of organelle organization	13	0.0065591262583748	0.0317406669286389	NA	NA	NA
GO_BP	GO:0050877~nervous system process	27	0.0065920186559485	0.0318680023646852	NA	NA	NA
GO_BP	GO:0042176~regulation of protein catabolic process	11	0.00669183606590945	0.0323182990062466	NA	NA	NA
GO_BP	GO:0042632~cholesterol homeostasis	6	0.00678946317537834	0.0327571310971441	NA	NA	NA
GO_BP	GO:0006810~transport	55	0.00689407873647608	0.0332260756393036	NA	NA	NA
GO_BP	GO:0007612~learning	7	0.00690037821906264	0.0332260756393036	NA	NA	NA
GO_BP	GO:0034113~heterotypic cell-cell adhesion	4	0.00696779570038928	0.0333847699037445	NA	NA	NA
GO_BP	GO:0030947~regulation of vascular endothelial growth factor receptor signaling pathway	4	0.00696779570038928	0.0333847699037445	NA	NA	NA
GO_BP	GO:0021988~olfactory lobe development	4	0.00696779570038928	0.0333847699037445	NA	NA	NA
GO_BP	GO:0045577~regulation of B cell differentiation	4	0.00696779570038928	0.0333847699037445	NA	NA	NA
GO_BP	GO:0010765~positive regulation of sodium ion transport	4	0.00696779570038928	0.0333847699037445	NA	NA	NA
GO_BP	GO:0002791~regulation of peptide secretion	8	0.00699744270789999	0.0334606243603826	NA	NA	NA
GO_BP	GO:0034764~positive regulation of transmembrane transport	8	0.00699744270789999	0.0334606243603826	NA	NA	NA
GO_BP	GO:0055092~sterol homeostasis	6	0.00703735709815701	0.0334888437915075	NA	NA	NA
GO_BP	GO:0031341~regulation of cell killing	6	0.00703735709815701	0.0334888437915075	NA	NA	NA
GO_BP	GO:1903557~positive regulation of tumor necrosis factor superfamily cytokine production	6	0.00703735709815701	0.0334888437915075	NA	NA	NA
GO_BP	GO:0009314~response to radiation	12	0.00704086280743873	0.0334888437915075	NA	NA	NA
GO_BP	GO:0045936~negative regulation of phosphate metabolic process	9	0.0070448249016404	0.0334888437915075	NA	NA	NA
GO_BP	GO:0010563~negative regulation of phosphorus metabolic process	9	0.0070448249016404	0.0334888437915075	NA	NA	NA
GO_BP	GO:0048663~neuron fate commitment	5	0.00717049378237046	0.0340194631555362	NA	NA	NA
GO_BP	GO:0061333~renal tubule morphogenesis	5	0.00717049378237046	0.0340194631555362	NA	NA	NA
GO_BP	GO:0090277~positive regulation of peptide hormone secretion	6	0.00729151029680227	0.0345259783750833	NA	NA	NA
GO_BP	GO:0046651~lymphocyte proliferation	6	0.00729151029680227	0.0345259783750833	NA	NA	NA
GO_BP	GO:0030902~hindbrain development	7	0.00731366575857356	0.0345970673188773	NA	NA	NA
GO_BP	GO:0016032~viral process	9	0.00733447237622737	0.0346616431126297	NA	NA	NA
GO_BP	GO:0008016~regulation of heart contraction	8	0.00736801257884355	0.0347523397584403	NA	NA	NA
GO_BP	GO:0090087~regulation of peptide transport	8	0.00736801257884355	0.0347523397584403	NA	NA	NA
GO_BP	GO:0055094~response to lipoprotein particle	4	0.00749197373236528	0.0351999231421702	NA	NA	NA
GO_BP	GO:0030835~negative regulation of actin filament depolymerization	4	0.00749197373236528	0.0351999231421702	NA	NA	NA
GO_BP	GO:0071404~cellular response to low-density lipoprotein particle stimulus	4	0.00749197373236528	0.0351999231421702	NA	NA	NA
GO_BP	GO:0014002~astrocyte development	4	0.00749197373236528	0.0351999231421702	NA	NA	NA
GO_BP	GO:0046635~positive regulation of alpha-beta T cell activation	5	0.00751465287941423	0.0352722660347699	NA	NA	NA
GO_BP	GO:0042752~regulation of circadian rhythm	6	0.00755200116396349	0.0353790073870785	NA	NA	NA
GO_BP	GO:0006606~protein import into nucleus	6	0.00755200116396349	0.0353790073870785	NA	NA	NA
GO_BP	GO:1900748~positive regulation of vascular endothelial growth factor signaling pathway	3	0.00764226994490298	0.0356639264095473	NA	NA	NA
GO_BP	GO:2000651~positive regulation of sodium ion transmembrane transporter activity	3	0.00764226994490298	0.0356639264095473	NA	NA	NA
GO_BP	GO:0045906~negative regulation of vasoconstriction	3	0.00764226994490298	0.0356639264095473	NA	NA	NA
GO_BP	GO:0043383~negative T cell selection	3	0.00764226994490298	0.0356639264095473	NA	NA	NA
GO_BP	GO:0050777~negative regulation of immune response	8	0.00771953565653868	0.0359898274497338	NA	NA	NA
GO_BP	GO:0050729~positive regulation of inflammatory response	7	0.00773887339001833	0.0360452910588931	NA	NA	NA
GO_BP	GO:0019725~cellular homeostasis	16	0.00777966240286	0.0362004655902535	NA	NA	NA
GO_BP	GO:0002793~positive regulation of peptide secretion	6	0.00781890752883317	0.0363133155030373	NA	NA	NA
GO_BP	GO:0048771~tissue remodeling	6	0.00781890752883317	0.0363133155030373	NA	NA	NA
GO_BP	GO:0032411~positive regulation of transporter activity	5	0.00786951894048777	0.0365133618273206	NA	NA	NA
GO_BP	GO:0046660~female sex differentiation	6	0.00809230663847842	0.0375111323988416	NA	NA	NA
GO_BP	GO:0010976~positive regulation of neuron projection development	7	0.00822231812051183	0.0380643386166445	NA	NA	NA
GO_BP	GO:0097696~cell surface receptor signaling pathway via STAT	5	0.00823522437453416	0.0380643386166445	NA	NA	NA
GO_BP	GO:0042098~T cell proliferation	5	0.00823522437453416	0.0380643386166445	NA	NA	NA
GO_BP	GO:0046631~alpha-beta T cell activation	6	0.00837227513589066	0.0386240959602422	NA	NA	NA
GO_BP	GO:0032943~mononuclear cell proliferation	6	0.00837227513589066	0.0386240959602422	NA	NA	NA
GO_BP	GO:0051963~regulation of synapse assembly	7	0.0084137573276201	0.0387785351998018	NA	NA	NA
GO_BP	GO:0003230~cardiac atrium development	4	0.00860869413731962	0.0395038247422813	NA	NA	NA
GO_BP	GO:0010762~regulation of fibroblast migration	4	0.00860869413731962	0.0395038247422813	NA	NA	NA
GO_BP	GO:0045661~regulation of myoblast differentiation	5	0.00861189903547667	0.0395038247422813	NA	NA	NA
GO_BP	GO:0032371~regulation of sterol transport	5	0.00861189903547667	0.0395038247422813	NA	NA	NA
GO_BP	GO:0032374~regulation of cholesterol transport	5	0.00861189903547667	0.0395038247422813	NA	NA	NA
GO_BP	GO:0006941~striated muscle contraction	6	0.00865888904304989	0.0396817961443081	NA	NA	NA
GO_BP	GO:0010745~negative regulation of macrophage derived foam cell differentiation	3	0.0088559092256327	0.0404698342348725	NA	NA	NA
GO_BP	GO:0001878~response to yeast	3	0.0088559092256327	0.0404698342348725	NA	NA	NA
GO_BP	GO:0071696~ectodermal placode development	3	0.0088559092256327	0.0404698342348725	NA	NA	NA
GO_BP	GO:0006970~response to osmotic stress	5	0.00899967019084465	0.0410493431303686	NA	NA	NA
GO_BP	GO:0051966~regulation of synaptic transmission, glutamatergic	5	0.00899967019084465	0.0410493431303686	NA	NA	NA
GO_BP	GO:0050708~regulation of protein secretion	9	0.00903450765477997	0.0411694779677838	NA	NA	NA
GO_BP	GO:0045445~myoblast differentiation	4	0.00920165065002022	0.0418917253277237	NA	NA	NA
GO_BP	GO:1902106~negative regulation of leukocyte differentiation	6	0.00925235395107807	0.0420435295863247	NA	NA	NA
GO_BP	GO:0051170~import into nucleus	6	0.00925235395107807	0.0420435295863247	NA	NA	NA
GO_BP	GO:0002704~negative regulation of leukocyte mediated immunity	5	0.00939866250114824	0.0425487113603384	NA	NA	NA
GO_BP	GO:0002090~regulation of receptor internalization	5	0.00939866250114824	0.0425487113603384	NA	NA	NA
GO_BP	GO:0071260~cellular response to mechanical stimulus	5	0.00939866250114824	0.0425487113603384	NA	NA	NA
GO_BP	GO:0014032~neural crest cell development	5	0.00939866250114824	0.0425487113603384	NA	NA	NA
GO_BP	GO:0060828~regulation of canonical Wnt signaling pathway	9	0.00953948916139556	0.0431459248345472	NA	NA	NA
GO_BP	GO:0071496~cellular response to external stimulus	5	0.0098089979937316	0.044198907744396	NA	NA	NA
GO_BP	GO:1902893~regulation of miRNA transcription	5	0.0098089979937316	0.044198907744396	NA	NA	NA
GO_BP	GO:0042307~positive regulation of protein import into nucleus	4	0.00981792418104255	0.044198907744396	NA	NA	NA
GO_BP	GO:0060421~positive regulation of heart growth	4	0.00981792418104255	0.044198907744396	NA	NA	NA
GO_BP	GO:0007249~canonical NF-kappaB signal transduction	4	0.00981792418104255	0.044198907744396	NA	NA	NA
GO_BP	GO:0046661~male sex differentiation	7	0.0099120598974622	0.0445812610429962	NA	NA	NA
GO_BP	GO:0034599~cellular response to oxidative stress	8	0.00998280245734818	0.0448577876654866	NA	NA	NA
GO_BP	GO:0097049~motor neuron apoptotic process	3	0.0101495673034165	0.0454385434544822	NA	NA	NA
GO_BP	GO:0071107~response to parathyroid hormone	3	0.0101495673034165	0.0454385434544822	NA	NA	NA
GO_BP	GO:0072015~podocyte development	3	0.0101495673034165	0.0454385434544822	NA	NA	NA
GO_BP	GO:0072148~epithelial cell fate commitment	3	0.0101495673034165	0.0454385434544822	NA	NA	NA
GO_BP	GO:0030518~nuclear receptor-mediated steroid hormone signaling pathway	5	0.0102307960418704	0.0456755539417696	NA	NA	NA
GO_BP	GO:0043401~steroid hormone receptor signaling pathway	5	0.0102307960418704	0.0456755539417696	NA	NA	NA
GO_BP	GO:1903036~positive regulation of response to wounding	5	0.0102307960418704	0.0456755539417696	NA	NA	NA
GO_BP	GO:0043087~regulation of GTPase activity	7	0.0104061739872446	0.046379342161617	NA	NA	NA
GO_BP	GO:0050866~negative regulation of cell activation	8	0.0104171602543021	0.046379342161617	NA	NA	NA
GO_BP	GO:0043123~positive regulation of canonical NF-kappaB signal transduction	8	0.0104171602543021	0.046379342161617	NA	NA	NA
GO_BP	GO:0050881~musculoskeletal movement	4	0.0104576873833631	0.0464743465000099	NA	NA	NA
GO_BP	GO:1900026~positive regulation of substrate adhesion-dependent cell spreading	4	0.0104576873833631	0.0464743465000099	NA	NA	NA
GO_BP	GO:0030308~negative regulation of cell growth	7	0.0106786395790078	0.0473693499273937	NA	NA	NA
GO_BP	GO:0051250~negative regulation of lymphocyte activation	7	0.0106786395790078	0.0473693499273937	NA	NA	NA
GO_BP	GO:0016202~regulation of striated muscle tissue development	4	0.0111210997380773	0.0492869232673799	NA	NA	NA
GO_BP	GO:0050796~regulation of insulin secretion	7	0.0112282855426382	0.049716467247294	NA	NA	NA
GO_BP	positive regulation of transcription by RNA polymerase II	NA	NA	NA	213	2.47e-79	1.32e-75
GO_BP	positive regulation of DNA-templated transcription	NA	NA	NA	150	3.69e-60	9.86e-57
GO_BP	negative regulation of transcription by RNA polymerase II	NA	NA	NA	158	2.01e-50	3.58e-47
GO_BP	positive regulation of gene expression	NA	NA	NA	111	1.27e-49	1.7e-46
GO_BP	negative regulation of cell population proliferation	NA	NA	NA	95	1.74e-41	1.86e-38
GO_BP	negative regulation of apoptotic process	NA	NA	NA	94	1.01e-33	9.04e-31
GO_BP	regulation of cell population proliferation	NA	NA	NA	58	1.65e-32	1.26e-29
GO_BP	positive regulation of cell population proliferation	NA	NA	NA	92	2.61e-32	1.74e-29
GO_BP	regulation of DNA-templated transcription	NA	NA	NA	163	4.66e-32	2.77e-29
GO_BP	negative regulation of DNA-templated transcription	NA	NA	NA	98	2.74e-30	1.46e-27
GO_BP	cell population proliferation	NA	NA	NA	62	2.16e-29	1.05e-26
GO_BP	DNA damage response	NA	NA	NA	91	4.43e-29	1.97e-26
GO_BP	regulation of transcription by RNA polymerase II	NA	NA	NA	164	7.66e-29	3.15e-26
GO_BP	positive regulation of miRNA transcription	NA	NA	NA	32	1.68e-27	6.42e-25
GO_BP	regulation of gene expression	NA	NA	NA	74	4.64e-27	1.65e-24
GO_BP	chromatin remodeling	NA	NA	NA	62	2.65e-24	8.84e-22
GO_BP	negative regulation of gene expression	NA	NA	NA	64	3.37e-24	1.06e-21
GO_BP	response to xenobiotic stimulus	NA	NA	NA	55	5.15e-24	1.53e-21
GO_BP	regulation of cell cycle	NA	NA	NA	55	2.84e-23	7.98e-21
GO_BP	apoptotic process	NA	NA	NA	96	4.43e-22	1.19e-19
GO_BP	DNA repair	NA	NA	NA	67	4.78e-21	1.22e-18
GO_BP	positive regulation of cell migration	NA	NA	NA	54	3.26e-20	7.72e-18
GO_BP	transcription by RNA polymerase II	NA	NA	NA	51	3.43e-20	7.72e-18
GO_BP	positive regulation of phosphatidylinositol 3-kinase/protein kinase B signal transduction	NA	NA	NA	46	3.46e-20	7.72e-18
GO_BP	peptidyl-tyrosine phosphorylation	NA	NA	NA	22	3.86e-19	8.14e-17
GO_BP	response to hypoxia	NA	NA	NA	41	3.96e-19	8.14e-17
GO_BP	cell migration	NA	NA	NA	53	4.35e-19	8.63e-17
GO_BP	in utero embryonic development	NA	NA	NA	48	2.43e-18	4.63e-16
GO_BP	positive regulation of apoptotic process	NA	NA	NA	54	3.86e-18	7.13e-16
GO_BP	regulation of apoptotic process	NA	NA	NA	50	6.86e-18	1.22e-15
GO_BP	heart development	NA	NA	NA	49	7.1e-18	1.23e-15
GO_BP	positive regulation of MAPK cascade	NA	NA	NA	43	3e-17	5.02e-15
GO_BP	positive regulation of epithelial cell proliferation	NA	NA	NA	26	3.63e-17	5.88e-15
GO_BP	response to oxidative stress	NA	NA	NA	35	5.2e-17	8.18e-15
GO_BP	cellular response to hypoxia	NA	NA	NA	34	6.6e-17	1.01e-14
GO_BP	chromatin organization	NA	NA	NA	62	1.15e-16	1.7e-14
GO_BP	positive regulation of smooth muscle cell proliferation	NA	NA	NA	22	1.78e-16	2.57e-14
GO_BP	positive regulation of cell differentiation	NA	NA	NA	27	1.87e-16	2.64e-14
GO_BP	cytokine-mediated signaling pathway	NA	NA	NA	34	1.31e-15	1.79e-13
GO_BP	gene expression	NA	NA	NA	46	1.55e-15	2.07e-13
GO_BP	epithelial cell proliferation	NA	NA	NA	24	2.9e-15	3.78e-13
GO_BP	cell differentiation	NA	NA	NA	101	4.37e-15	5.57e-13
GO_BP	stem cell proliferation	NA	NA	NA	21	1.1e-14	1.37e-12
GO_BP	positive regulation of ERK1 and ERK2 cascade	NA	NA	NA	38	1.37e-14	1.66e-12
GO_BP	osteoblast differentiation	NA	NA	NA	31	2e-14	2.38e-12
GO_BP	B cell differentiation	NA	NA	NA	24	3.77e-14	4.39e-12
GO_BP	negative regulation of miRNA transcription	NA	NA	NA	16	4.13e-14	4.7e-12
GO_BP	response to lipopolysaccharide	NA	NA	NA	33	6.75e-14	7.52e-12
GO_BP	lung development	NA	NA	NA	27	1.08e-13	1.18e-11
GO_BP	protein autophosphorylation	NA	NA	NA	28	1.35e-13	1.44e-11
GO_BP	mammary gland development	NA	NA	NA	17	2.06e-13	2.16e-11
GO_BP	intrinsic apoptotic signaling pathway in response to DNA damage	NA	NA	NA	20	2.2e-13	2.27e-11
GO_BP	cell surface receptor protein tyrosine kinase signaling pathway	NA	NA	NA	28	4.78e-13	4.83e-11
GO_BP	angiogenesis	NA	NA	NA	43	5.2e-13	5.1e-11
GO_BP	MAPK cascade	NA	NA	NA	30	5.24e-13	5.1e-11
GO_BP	response to gamma radiation	NA	NA	NA	15	5.46e-13	5.22e-11
GO_BP	animal organ morphogenesis	NA	NA	NA	29	6.23e-13	5.85e-11
GO_BP	response to estradiol	NA	NA	NA	23	2.4e-12	2.21e-10
GO_BP	protein stabilization	NA	NA	NA	39	3.62e-12	3.28e-10
GO_BP	positive regulation of blood vessel endothelial cell migration	NA	NA	NA	18	3.92e-12	3.5e-10
GO_BP	protein phosphorylation	NA	NA	NA	39	4.64e-12	4.07e-10
GO_BP	regulation of G1/S transition of mitotic cell cycle	NA	NA	NA	19	7.44e-12	6.32e-10
GO_BP	cellular senescence	NA	NA	NA	19	7.44e-12	6.32e-10
GO_BP	hemopoiesis	NA	NA	NA	23	8.08e-12	6.75e-10
GO_BP	intracellular signal transduction	NA	NA	NA	56	1.04e-11	8.56e-10
GO_BP	positive regulation of fibroblast proliferation	NA	NA	NA	18	2.25e-11	1.83e-09
GO_BP	negative regulation of neuron apoptotic process	NA	NA	NA	30	2.43e-11	1.94e-09
GO_BP	epidermal growth factor receptor signaling pathway	NA	NA	NA	20	2.56e-11	2.01e-09
GO_BP	male gonad development	NA	NA	NA	25	3.67e-11	2.84e-09
GO_BP	somatic stem cell population maintenance	NA	NA	NA	19	4.57e-11	3.49e-09
GO_BP	positive regulation of nitric oxide biosynthetic process	NA	NA	NA	16	7e-11	5.27e-09
GO_BP	phosphatidylinositol 3-kinase/protein kinase B signal transduction	NA	NA	NA	22	9.6e-11	7.13e-09
GO_BP	positive regulation of epithelial to mesenchymal transition	NA	NA	NA	18	1.06e-10	7.77e-09
GO_BP	positive regulation of vascular associated smooth muscle cell proliferation	NA	NA	NA	17	1.31e-10	9.45e-09
GO_BP	homeostasis of number of cells within a tissue	NA	NA	NA	15	1.36e-10	9.73e-09
GO_BP	cellular response to lipopolysaccharide	NA	NA	NA	31	1.86e-10	1.31e-08
GO_BP	negative regulation of epithelial cell proliferation	NA	NA	NA	18	1.88e-10	1.31e-08
GO_BP	cellular response to growth factor stimulus	NA	NA	NA	20	1.93e-10	1.33e-08
GO_BP	neuron apoptotic process	NA	NA	NA	22	2.69e-10	1.82e-08
GO_BP	rhythmic process	NA	NA	NA	27	2.77e-10	1.85e-08
GO_BP	positive regulation of T cell differentiation	NA	NA	NA	15	2.96e-10	1.95e-08
GO_BP	cellular response to UV	NA	NA	NA	17	3.28e-10	2.14e-08
GO_BP	cartilage development	NA	NA	NA	21	3.67e-10	2.36e-08
GO_BP	negative regulation of cell growth	NA	NA	NA	24	3.91e-10	2.49e-08
GO_BP	chondrocyte differentiation	NA	NA	NA	18	4.24e-10	2.66e-08
GO_BP	regulation of developmental process	NA	NA	NA	15	4.28e-10	2.66e-08
GO_BP	DNA damage response, signal transduction by p53 class mediator	NA	NA	NA	16	5.48e-10	3.37e-08
GO_BP	thymus development	NA	NA	NA	16	7.48e-10	4.55e-08
GO_BP	anatomical structure morphogenesis	NA	NA	NA	28	8.22e-10	4.94e-08
GO_BP	embryonic organ development	NA	NA	NA	15	8.64e-10	5.13e-08
GO_BP	canonical Wnt signaling pathway	NA	NA	NA	22	1.02e-09	6.01e-08
GO_BP	positive regulation of canonical NF-kappaB signal transduction	NA	NA	NA	33	1.43e-09	8.34e-08
GO_BP	thyroid gland development	NA	NA	NA	13	1.61e-09	9.24e-08
GO_BP	replicative senescence	NA	NA	NA	10	2.16e-09	1.23e-07
GO_BP	cell morphogenesis	NA	NA	NA	23	2.26e-09	1.27e-07
GO_BP	multicellular organism growth	NA	NA	NA	23	2.66e-09	1.48e-07
GO_BP	negative regulation of canonical Wnt signaling pathway	NA	NA	NA	26	2.87e-09	1.58e-07
GO_BP	positive regulation of neuron apoptotic process	NA	NA	NA	17	3.65e-09	1.99e-07
GO_BP	signal transduction	NA	NA	NA	141	4e-09	2.16e-07
GO_BP	cellular response to gamma radiation	NA	NA	NA	12	4.36e-09	2.33e-07
GO_BP	positive regulation of angiogenesis	NA	NA	NA	26	4.9e-09	2.59e-07
GO_BP	nucleotide-excision repair	NA	NA	NA	14	5.1e-09	2.67e-07
GO_BP	apoptotic signaling pathway	NA	NA	NA	19	5.23e-09	2.72e-07
GO_BP	myeloid cell differentiation	NA	NA	NA	13	5.32e-09	2.74e-07
GO_BP	protein localization to nucleus	NA	NA	NA	15	5.64e-09	2.87e-07
GO_BP	positive regulation of mitotic nuclear division	NA	NA	NA	12	6.77e-09	3.41e-07
GO_BP	extrinsic apoptotic signaling pathway in absence of ligand	NA	NA	NA	13	7.69e-09	3.84e-07
GO_BP	embryonic hemopoiesis	NA	NA	NA	10	8.56e-09	4.24e-07
GO_BP	G1/S transition of mitotic cell cycle	NA	NA	NA	19	9.37e-09	4.6e-07
GO_BP	transforming growth factor beta receptor signaling pathway	NA	NA	NA	21	1.03e-08	4.99e-07
GO_BP	positive regulation of canonical Wnt signaling pathway	NA	NA	NA	22	1.06e-08	5.12e-07
GO_BP	aortic valve morphogenesis	NA	NA	NA	13	1.1e-08	5.24e-07
GO_BP	double-strand break repair	NA	NA	NA	19	1.36e-08	6.45e-07
GO_BP	positive regulation of endothelial cell proliferation	NA	NA	NA	17	1.44e-08	6.76e-07
GO_BP	endocardial cushion morphogenesis	NA	NA	NA	10	1.57e-08	7.3e-07
GO_BP	branching involved in ureteric bud morphogenesis	NA	NA	NA	14	1.75e-08	8.09e-07
GO_BP	response to wounding	NA	NA	NA	18	1.95e-08	8.84e-07
GO_BP	wound healing	NA	NA	NA	18	1.95e-08	8.84e-07
GO_BP	base-excision repair	NA	NA	NA	13	2.15e-08	9.67e-07
GO_BP	regulation of cell differentiation	NA	NA	NA	15	2.18e-08	9.7e-07
GO_BP	negative regulation of osteoblast differentiation	NA	NA	NA	17	2.2e-08	9.73e-07
GO_BP	intrinsic apoptotic signaling pathway	NA	NA	NA	14	2.34e-08	1.02e-06
GO_BP	positive regulation of protein localization to nucleus	NA	NA	NA	14	2.34e-08	1.02e-06
GO_BP	cell development	NA	NA	NA	14	3.09e-08	1.33e-06
GO_BP	insulin-like growth factor receptor signaling pathway	NA	NA	NA	12	3.27e-08	1.4e-06
GO_BP	lactation	NA	NA	NA	13	4.04e-08	1.7e-06
GO_BP	cell fate commitment	NA	NA	NA	17	4.04e-08	1.7e-06
GO_BP	positive regulation of mesenchymal cell proliferation	NA	NA	NA	11	4.37e-08	1.82e-06
GO_BP	cellular response to xenobiotic stimulus	NA	NA	NA	16	4.47e-08	1.86e-06
GO_BP	negative regulation of receptor signaling pathway via JAK-STAT	NA	NA	NA	10	4.65e-08	1.91e-06
GO_BP	neural tube closure	NA	NA	NA	18	4.94e-08	2.02e-06
GO_BP	positive regulation of stem cell proliferation	NA	NA	NA	13	5.45e-08	2.19e-06
GO_BP	positive regulation of protein import into nucleus	NA	NA	NA	13	5.45e-08	2.19e-06
GO_BP	positive regulation of endothelial cell migration	NA	NA	NA	16	5.53e-08	2.21e-06
GO_BP	positive regulation of macromolecule biosynthetic process	NA	NA	NA	12	6.55e-08	2.6e-06
GO_BP	epithelial to mesenchymal transition	NA	NA	NA	15	7.2e-08	2.81e-06
GO_BP	B cell receptor signaling pathway	NA	NA	NA	15	7.2e-08	2.81e-06
GO_BP	regulation of signal transduction by p53 class mediator	NA	NA	NA	13	7.29e-08	2.82e-06
GO_BP	cellular response to transforming growth factor beta stimulus	NA	NA	NA	16	8.35e-08	3.21e-06
GO_BP	double-strand break repair via homologous recombination	NA	NA	NA	21	8.5e-08	3.25e-06
GO_BP	regulation of multicellular organismal process	NA	NA	NA	12	9.1e-08	3.45e-06
GO_BP	liver regeneration	NA	NA	NA	11	9.64e-08	3.61e-06
GO_BP	animal organ regeneration	NA	NA	NA	11	9.64e-08	3.61e-06
GO_BP	ossification	NA	NA	NA	20	1.03e-07	3.79e-06
GO_BP	myoblast proliferation	NA	NA	NA	8	1.04e-07	3.79e-06
GO_BP	positive regulation of cold-induced thermogenesis	NA	NA	NA	19	1.04e-07	3.79e-06
GO_BP	response to nutrient levels	NA	NA	NA	17	1.04e-07	3.79e-06
GO_BP	canonical NF-kappaB signal transduction	NA	NA	NA	15	1.12e-07	4.05e-06
GO_BP	homeostasis of number of cells	NA	NA	NA	12	1.25e-07	4.48e-06
GO_BP	T cell costimulation	NA	NA	NA	13	1.27e-07	4.53e-06
GO_BP	T cell differentiation	NA	NA	NA	14	1.42e-07	5.04e-06
GO_BP	cellular response to retinoic acid	NA	NA	NA	16	1.51e-07	5.3e-06
GO_BP	T cell receptor signaling pathway	NA	NA	NA	21	1.67e-07	5.85e-06
GO_BP	positive regulation of multicellular organismal process	NA	NA	NA	12	1.69e-07	5.85e-06
GO_BP	positive regulation of erythrocyte differentiation	NA	NA	NA	12	1.69e-07	5.85e-06
GO_BP	response to UV	NA	NA	NA	14	1.79e-07	6.11e-06
GO_BP	ERK1 and ERK2 cascade	NA	NA	NA	14	1.79e-07	6.11e-06
GO_BP	platelet formation	NA	NA	NA	10	1.86e-07	6.28e-06
GO_BP	mismatch repair	NA	NA	NA	11	1.99e-07	6.64e-06
GO_BP	regulation of ERK1 and ERK2 cascade	NA	NA	NA	11	1.99e-07	6.64e-06
GO_BP	response to cytokine	NA	NA	NA	14	2.25e-07	7.48e-06
GO_BP	interstrand cross-link repair	NA	NA	NA	12	2.28e-07	7.51e-06
GO_BP	positive regulation of vascular endothelial growth factor production	NA	NA	NA	11	2.79e-07	9.14e-06
GO_BP	Wnt signaling pathway	NA	NA	NA	29	2.96e-07	9.65e-06
GO_BP	ERBB2-ERBB3 signaling pathway	NA	NA	NA	7	2.99e-07	9.69e-06
GO_BP	cell surface receptor signaling pathway via JAK-STAT	NA	NA	NA	15	3.14e-07	1e-05
GO_BP	telomere maintenance	NA	NA	NA	15	3.14e-07	1e-05
GO_BP	protein import into nucleus	NA	NA	NA	19	3.39e-07	1.08e-05
GO_BP	extrinsic apoptotic signaling pathway	NA	NA	NA	14	3.49e-07	1.1e-05
GO_BP	neuron differentiation	NA	NA	NA	28	3.5e-07	1.1e-05
GO_BP	cellular response to mechanical stimulus	NA	NA	NA	16	3.76e-07	1.18e-05
GO_BP	T cell differentiation in thymus	NA	NA	NA	12	3.99e-07	1.23e-05
GO_BP	negative regulation of extrinsic apoptotic signaling pathway	NA	NA	NA	12	3.99e-07	1.23e-05
GO_BP	ureteric bud development	NA	NA	NA	12	3.99e-07	1.23e-05
GO_BP	embryonic placenta development	NA	NA	NA	10	4.13e-07	1.26e-05
GO_BP	response to ethanol	NA	NA	NA	19	4.48e-07	1.36e-05
GO_BP	kidney development	NA	NA	NA	22	4.93e-07	1.49e-05
GO_BP	response to radiation	NA	NA	NA	9	5.07e-07	1.52e-05
GO_BP	extrinsic apoptotic signaling pathway via death domain receptors	NA	NA	NA	12	5.21e-07	1.56e-05
GO_BP	insulin receptor signaling pathway	NA	NA	NA	16	5.3e-07	1.57e-05
GO_BP	negative regulation of fat cell differentiation	NA	NA	NA	14	5.31e-07	1.57e-05
GO_BP	positive regulation of interleukin-6 production	NA	NA	NA	18	6.32e-07	1.86e-05
GO_BP	regulation of protein localization	NA	NA	NA	17	6.49e-07	1.9e-05
GO_BP	cellular response to hydrogen peroxide	NA	NA	NA	15	6.66e-07	1.94e-05
GO_BP	positive regulation of SMAD protein signal transduction	NA	NA	NA	12	6.75e-07	1.95e-05
GO_BP	cell surface receptor signaling pathway	NA	NA	NA	39	6.96e-07	2e-05
GO_BP	Schwann cell development	NA	NA	NA	9	7.9e-07	2.25e-05
GO_BP	response to antibiotic	NA	NA	NA	9	7.9e-07	2.25e-05
GO_BP	regulation of nucleotide-excision repair	NA	NA	NA	10	8.49e-07	2.39e-05
GO_BP	tissue homeostasis	NA	NA	NA	10	8.49e-07	2.39e-05
GO_BP	skeletal system development	NA	NA	NA	22	8.59e-07	2.41e-05
GO_BP	post-embryonic development	NA	NA	NA	16	1.02e-06	2.84e-05
GO_BP	cellular response to tumor necrosis factor	NA	NA	NA	18	1.1e-06	3.05e-05
GO_BP	regulation of cell adhesion	NA	NA	NA	14	1.17e-06	3.2e-05
GO_BP	energy homeostasis	NA	NA	NA	14	1.17e-06	3.2e-05
GO_BP	positive regulation of DNA replication	NA	NA	NA	10	1.19e-06	3.24e-05
GO_BP	endodermal cell differentiation	NA	NA	NA	11	1.25e-06	3.4e-05
GO_BP	regulation of inflammatory response	NA	NA	NA	18	1.26e-06	3.4e-05
GO_BP	prostate gland development	NA	NA	NA	8	1.3e-06	3.48e-05
GO_BP	interleukin-6-mediated signaling pathway	NA	NA	NA	8	1.3e-06	3.48e-05
GO_BP	B cell proliferation	NA	NA	NA	11	1.64e-06	4.35e-05
GO_BP	negative regulation of extrinsic apoptotic signaling pathway in absence of ligand	NA	NA	NA	11	1.64e-06	4.35e-05
GO_BP	ovarian follicle development	NA	NA	NA	12	1.77e-06	4.58e-05
GO_BP	positive regulation of B cell proliferation	NA	NA	NA	12	1.77e-06	4.58e-05
GO_BP	positive regulation of myoblast differentiation	NA	NA	NA	12	1.77e-06	4.58e-05
GO_BP	positive regulation of double-strand break repair	NA	NA	NA	12	1.77e-06	4.58e-05
GO_BP	megakaryocyte development	NA	NA	NA	9	1.77e-06	4.58e-05
GO_BP	oncogene-induced cell senescence	NA	NA	NA	6	1.95e-06	5e-05
GO_BP	positive regulation of signaling	NA	NA	NA	6	1.95e-06	5e-05
GO_BP	gastrulation	NA	NA	NA	11	2.13e-06	5.42e-05
GO_BP	negative regulation of epithelial cell differentiation	NA	NA	NA	8	2.14e-06	5.42e-05
GO_BP	embryonic cranial skeleton morphogenesis	NA	NA	NA	10	2.22e-06	5.61e-05
GO_BP	cellular response to oxidative stress	NA	NA	NA	18	2.4e-06	6.01e-05
GO_BP	cellular response to amino acid stimulus	NA	NA	NA	14	2.4e-06	6.01e-05
GO_BP	positive regulation of chemokine production	NA	NA	NA	12	2.75e-06	6.8e-05
GO_BP	positive regulation of cell division	NA	NA	NA	12	2.75e-06	6.8e-05
GO_BP	positive regulation of protein phosphorylation	NA	NA	NA	14	2.85e-06	7.04e-05
GO_BP	negative regulation of cell cycle	NA	NA	NA	13	2.96e-06	7.24e-05
GO_BP	UV protection	NA	NA	NA	7	2.96e-06	7.24e-05
GO_BP	positive regulation of epidermal growth factor receptor signaling pathway	NA	NA	NA	10	2.99e-06	7.26e-05
GO_BP	positive regulation of tumor necrosis factor production	NA	NA	NA	18	3.07e-06	7.43e-05
GO_BP	liver development	NA	NA	NA	16	3.35e-06	8.08e-05
GO_BP	T cell activation	NA	NA	NA	15	3.49e-06	8.36e-05
GO_BP	release of cytochrome c from mitochondria	NA	NA	NA	9	3.64e-06	8.66e-05
GO_BP	regulation of G0 to G1 transition	NA	NA	NA	9	3.64e-06	8.66e-05
GO_BP	cellular response to BMP stimulus	NA	NA	NA	10	3.96e-06	9.38e-05
GO_BP	response to peptide hormone	NA	NA	NA	12	4.18e-06	9.8e-05
GO_BP	positive regulation of protein-containing complex assembly	NA	NA	NA	12	4.18e-06	9.8e-05
GO_BP	cell-cell adhesion mediated by cadherin	NA	NA	NA	11	4.42e-06	0.000103
GO_BP	positive regulation of receptor signaling pathway via JAK-STAT	NA	NA	NA	11	4.42e-06	0.000103
GO_BP	positive regulation of cell communication	NA	NA	NA	6	5.04e-06	0.000116
GO_BP	regulation of regulatory T cell differentiation	NA	NA	NA	6	5.04e-06	0.000116
GO_BP	negative regulation of cellular senescence	NA	NA	NA	9	5.08e-06	0.000116
GO_BP	positive regulation of MAP kinase activity	NA	NA	NA	9	5.08e-06	0.000116
GO_BP	somitogenesis	NA	NA	NA	12	5.11e-06	0.000116
GO_BP	response to X-ray	NA	NA	NA	8	5.16e-06	0.000116
GO_BP	male genitalia development	NA	NA	NA	8	5.16e-06	0.000116
GO_BP	blood vessel morphogenesis	NA	NA	NA	10	5.2e-06	0.000116
GO_BP	endoderm development	NA	NA	NA	10	5.2e-06	0.000116
GO_BP	intrinsic apoptotic signaling pathway in response to DNA damage by p53 class mediator	NA	NA	NA	10	5.2e-06	0.000116
GO_BP	positive regulation of DNA biosynthetic process	NA	NA	NA	7	5.32e-06	0.000118
GO_BP	primary miRNA processing	NA	NA	NA	7	5.32e-06	0.000118
GO_BP	response to toxic substance	NA	NA	NA	15	5.43e-06	0.000119
GO_BP	circadian rhythm	NA	NA	NA	15	5.43e-06	0.000119
GO_BP	positive regulation of interleukin-10 production	NA	NA	NA	11	5.56e-06	0.000121
GO_BP	stem cell differentiation	NA	NA	NA	13	7.23e-06	0.000157
GO_BP	epithelial tube branching involved in lung morphogenesis	NA	NA	NA	8	7.67e-06	0.000166
GO_BP	protein catabolic process	NA	NA	NA	16	8.51e-06	0.000184
GO_BP	oligodendrocyte differentiation	NA	NA	NA	11	8.61e-06	0.000184
GO_BP	response to testosterone	NA	NA	NA	10	8.68e-06	0.000184
GO_BP	cellular response to nerve growth factor stimulus	NA	NA	NA	10	8.68e-06	0.000184
GO_BP	sprouting angiogenesis	NA	NA	NA	10	8.68e-06	0.000184
GO_BP	hippocampus development	NA	NA	NA	14	8.72e-06	0.000184
GO_BP	positive regulation of stress fiber assembly	NA	NA	NA	12	9.07e-06	0.000191
GO_BP	negative regulation of ossification	NA	NA	NA	9	9.42e-06	0.000198
GO_BP	DNA recombination	NA	NA	NA	18	9.69e-06	0.000202
GO_BP	heart morphogenesis	NA	NA	NA	13	1.01e-05	0.00021
GO_BP	positive regulation of DNA-binding transcription factor activity	NA	NA	NA	11	1.06e-05	0.000219
GO_BP	mitotic spindle assembly	NA	NA	NA	11	1.06e-05	0.000219
GO_BP	odontogenesis of dentin-containing tooth	NA	NA	NA	12	1.09e-05	0.000223
GO_BP	glandular epithelial cell differentiation	NA	NA	NA	6	1.1e-05	0.000223
GO_BP	T-helper 2 cell differentiation	NA	NA	NA	6	1.1e-05	0.000223
GO_BP	macrophage differentiation	NA	NA	NA	10	1.11e-05	0.000223
GO_BP	negative regulation of fibroblast proliferation	NA	NA	NA	10	1.11e-05	0.000223
GO_BP	hematopoietic stem cell differentiation	NA	NA	NA	8	1.11e-05	0.000223
GO_BP	nucleosome disassembly	NA	NA	NA	8	1.11e-05	0.000223
GO_BP	positive regulation of interleukin-8 production	NA	NA	NA	13	1.18e-05	0.000237
GO_BP	immune response	NA	NA	NA	46	1.21e-05	0.000241
GO_BP	mitochondrial electron transport, succinate to ubiquinone	NA	NA	NA	5	1.21e-05	0.000242
GO_BP	embryonic hindlimb morphogenesis	NA	NA	NA	9	1.26e-05	0.000248
GO_BP	positive regulation of ubiquitin-dependent protein catabolic process	NA	NA	NA	9	1.26e-05	0.000248
GO_BP	negative regulation of cell differentiation	NA	NA	NA	14	1.35e-05	0.000265
GO_BP	Ras protein signal transduction	NA	NA	NA	14	1.35e-05	0.000265
GO_BP	positive regulation of D-glucose import	NA	NA	NA	10	1.4e-05	0.000272
GO_BP	negative regulation of endothelial cell apoptotic process	NA	NA	NA	10	1.4e-05	0.000272
GO_BP	BMP signaling pathway	NA	NA	NA	15	1.41e-05	0.000274
GO_BP	base-excision repair, gap-filling	NA	NA	NA	7	1.45e-05	0.00028
GO_BP	positive regulation of osteoblast differentiation	NA	NA	NA	14	1.55e-05	0.000299
GO_BP	positive regulation of glial cell proliferation	NA	NA	NA	8	1.57e-05	0.000302
GO_BP	neuroblast proliferation	NA	NA	NA	11	1.58e-05	0.000303
GO_BP	response to mechanical stimulus	NA	NA	NA	13	1.62e-05	0.000308
GO_BP	response to steroid hormone	NA	NA	NA	9	1.65e-05	0.00031
GO_BP	developmental growth	NA	NA	NA	9	1.65e-05	0.00031
GO_BP	negative regulation of neurogenesis	NA	NA	NA	9	1.65e-05	0.00031
GO_BP	negative regulation of extrinsic apoptotic signaling pathway via death domain receptors	NA	NA	NA	9	1.65e-05	0.00031
GO_BP	positive regulation of extrinsic apoptotic signaling pathway	NA	NA	NA	10	1.76e-05	0.000328
GO_BP	positive regulation of interleukin-1 beta production	NA	NA	NA	13	1.88e-05	0.000349
GO_BP	heart looping	NA	NA	NA	13	1.88e-05	0.000349
GO_BP	osteoclast differentiation	NA	NA	NA	11	1.92e-05	0.000354
GO_BP	skeletal muscle cell differentiation	NA	NA	NA	11	1.92e-05	0.000354
GO_BP	positive regulation of NF-kappaB transcription factor activity	NA	NA	NA	15	2.06e-05	0.000379
GO_BP	prostate gland epithelium morphogenesis	NA	NA	NA	6	2.12e-05	0.000387
GO_BP	positive regulation of podosome assembly	NA	NA	NA	6	2.12e-05	0.000387
GO_BP	positive regulation of cell adhesion	NA	NA	NA	13	2.18e-05	0.000395
GO_BP	regulation of growth	NA	NA	NA	8	2.18e-05	0.000395
GO_BP	germ cell development	NA	NA	NA	10	2.19e-05	0.000395
GO_BP	negative regulation of gene expression via chromosomal CpG island methylation	NA	NA	NA	7	2.24e-05	0.000403
GO_BP	Notch signaling pathway	NA	NA	NA	17	2.26e-05	0.000405
GO_BP	animal organ development	NA	NA	NA	17	2.26e-05	0.000405
GO_BP	negative regulation of tumor necrosis factor production	NA	NA	NA	14	2.34e-05	0.000417
GO_BP	pattern specification process	NA	NA	NA	12	2.55e-05	0.000453
GO_BP	positive regulation of protein catabolic process	NA	NA	NA	14	2.67e-05	0.000472
GO_BP	glucose homeostasis	NA	NA	NA	18	2.7e-05	0.000474
GO_BP	mesoderm development	NA	NA	NA	10	2.7e-05	0.000474
GO_BP	ventricular septum morphogenesis	NA	NA	NA	10	2.7e-05	0.000474
GO_BP	positive regulation of cardiac muscle cell proliferation	NA	NA	NA	9	2.77e-05	0.000483
GO_BP	response to estrogen	NA	NA	NA	11	2.78e-05	0.000484
GO_BP	chemotaxis	NA	NA	NA	20	2.8e-05	0.000486
GO_BP	learning or memory	NA	NA	NA	13	2.91e-05	0.000505
GO_BP	neuron migration	NA	NA	NA	18	2.97e-05	0.000511
GO_BP	Fc-epsilon receptor signaling pathway	NA	NA	NA	8	2.98e-05	0.000511
GO_BP	neuronal stem cell population maintenance	NA	NA	NA	8	2.98e-05	0.000511
GO_BP	spleen development	NA	NA	NA	10	3.32e-05	0.000564
GO_BP	signal transduction involved in regulation of gene expression	NA	NA	NA	10	3.32e-05	0.000564
GO_BP	fibroblast proliferation	NA	NA	NA	10	3.32e-05	0.000564
GO_BP	definitive hemopoiesis	NA	NA	NA	7	3.34e-05	0.000564
GO_BP	mammary gland alveolus development	NA	NA	NA	7	3.34e-05	0.000564
GO_BP	negative regulation of ERK1 and ERK2 cascade	NA	NA	NA	14	3.45e-05	0.00058
GO_BP	outflow tract morphogenesis	NA	NA	NA	12	3.49e-05	0.000586
GO_BP	branching involved in blood vessel morphogenesis	NA	NA	NA	9	3.52e-05	0.000586
GO_BP	vasculature development	NA	NA	NA	9	3.52e-05	0.000586
GO_BP	ERBB signaling pathway	NA	NA	NA	5	3.53e-05	0.000586
GO_BP	positive regulation of isotype switching to IgG isotypes	NA	NA	NA	6	3.76e-05	0.000623
GO_BP	response to activity	NA	NA	NA	11	3.94e-05	0.000649
GO_BP	positive regulation of G1/S transition of mitotic cell cycle	NA	NA	NA	11	3.94e-05	0.000649
GO_BP	regulation of epithelial cell proliferation	NA	NA	NA	8	3.99e-05	0.000653
GO_BP	negative regulation of intrinsic apoptotic signaling pathway	NA	NA	NA	8	3.99e-05	0.000653
GO_BP	transcription initiation-coupled chromatin remodeling	NA	NA	NA	10	4.05e-05	0.000661
GO_BP	vasculogenesis	NA	NA	NA	12	4.07e-05	0.000661
GO_BP	protein-containing complex assembly	NA	NA	NA	19	4.36e-05	0.000706
GO_BP	positive regulation of reactive oxygen species metabolic process	NA	NA	NA	9	4.45e-05	0.000715
GO_BP	positive regulation of transforming growth factor beta receptor signaling pathway	NA	NA	NA	9	4.45e-05	0.000715
GO_BP	regulation of mitotic metaphase/anaphase transition	NA	NA	NA	9	4.45e-05	0.000715
GO_BP	cellular response to cytokine stimulus	NA	NA	NA	11	4.67e-05	0.000748
GO_BP	negative regulation of MAPK cascade	NA	NA	NA	12	4.72e-05	0.000754
GO_BP	response to iron ion	NA	NA	NA	7	4.85e-05	0.000767
GO_BP	positive regulation of developmental process	NA	NA	NA	7	4.85e-05	0.000767
GO_BP	cellular response to oxygen-containing compound	NA	NA	NA	7	4.85e-05	0.000767
GO_BP	positive regulation of cell cycle	NA	NA	NA	10	4.91e-05	0.000775
GO_BP	DNA-templated transcription	NA	NA	NA	16	5.25e-05	0.000826
GO_BP	adrenal gland development	NA	NA	NA	8	5.28e-05	0.000828
GO_BP	inner ear morphogenesis	NA	NA	NA	12	5.46e-05	0.000852
GO_BP	erythrocyte differentiation	NA	NA	NA	12	5.46e-05	0.000852
GO_BP	response to virus	NA	NA	NA	17	5.57e-05	0.000863
GO_BP	digestive tract development	NA	NA	NA	9	5.57e-05	0.000863
GO_BP	positive regulation of positive chemotaxis	NA	NA	NA	6	6.24e-05	0.000961
GO_BP	anoikis	NA	NA	NA	6	6.24e-05	0.000961
GO_BP	cellular response to interleukin-1	NA	NA	NA	11	6.47e-05	0.000994
GO_BP	cellular response to estrogen stimulus	NA	NA	NA	7	6.85e-05	0.00105
GO_BP	positive regulation of protein serine/threonine kinase activity	NA	NA	NA	7	6.85e-05	0.00105
GO_BP	ventricular septum development	NA	NA	NA	9	6.91e-05	0.00105
GO_BP	positive regulation of mitotic cell cycle	NA	NA	NA	9	6.91e-05	0.00105
GO_BP	negative regulation of protein catabolic process	NA	NA	NA	10	7.11e-05	0.00107
GO_BP	cellular response to reactive oxygen species	NA	NA	NA	10	7.11e-05	0.00107
GO_BP	mitotic cell cycle	NA	NA	NA	18	7.39e-05	0.00111
GO_BP	positive regulation of isotype switching to IgA isotypes	NA	NA	NA	5	7.97e-05	0.00119
GO_BP	trachea formation	NA	NA	NA	5	7.97e-05	0.00119
GO_BP	skeletal system morphogenesis	NA	NA	NA	10	8.49e-05	0.00126
GO_BP	endothelial cell migration	NA	NA	NA	10	8.49e-05	0.00126
GO_BP	positive regulation of interleukin-2 production	NA	NA	NA	9	8.51e-05	0.00126
GO_BP	positive regulation of intrinsic apoptotic signaling pathway	NA	NA	NA	9	8.51e-05	0.00126
GO_BP	cell adhesion	NA	NA	NA	49	8.78e-05	0.0013
GO_BP	bone mineralization	NA	NA	NA	11	8.82e-05	0.0013
GO_BP	response to hormone	NA	NA	NA	11	8.82e-05	0.0013
GO_BP	positive regulation of microtubule polymerization	NA	NA	NA	8	8.86e-05	0.0013
GO_BP	cardiac muscle cell proliferation	NA	NA	NA	8	8.86e-05	0.0013
GO_BP	negative regulation of release of cytochrome c from mitochondria	NA	NA	NA	7	9.45e-05	0.00137
GO_BP	regulation of cell-cell adhesion	NA	NA	NA	7	9.45e-05	0.00137
GO_BP	monocyte differentiation	NA	NA	NA	7	9.45e-05	0.00137
GO_BP	generation of neurons	NA	NA	NA	7	9.45e-05	0.00137
GO_BP	keratinocyte differentiation	NA	NA	NA	12	9.53e-05	0.00137
GO_BP	T-helper 17 cell lineage commitment	NA	NA	NA	6	9.8e-05	0.00141
GO_BP	response to transforming growth factor beta	NA	NA	NA	6	9.8e-05	0.00141
GO_BP	fat cell differentiation	NA	NA	NA	14	9.94e-05	0.00142
GO_BP	positive regulation of stem cell population maintenance	NA	NA	NA	10	0.000101	0.00143
GO_BP	negative regulation of cold-induced thermogenesis	NA	NA	NA	10	0.000101	0.00143
GO_BP	fibroblast growth factor receptor signaling pathway	NA	NA	NA	11	0.000102	0.00145
GO_BP	cell-cell adhesion	NA	NA	NA	23	0.000103	0.00146
GO_BP	determination of adult lifespan	NA	NA	NA	9	0.000104	0.00147
GO_BP	negative regulation of myoblast differentiation	NA	NA	NA	8	0.000113	0.00158
GO_BP	intrinsic apoptotic signaling pathway by p53 class mediator	NA	NA	NA	8	0.000113	0.00158
GO_BP	negative regulation of mitotic cell cycle	NA	NA	NA	8	0.000113	0.00158
GO_BP	keratinocyte proliferation	NA	NA	NA	8	0.000113	0.00158
GO_BP	regulation of cell migration	NA	NA	NA	16	0.000114	0.00159
GO_BP	positive regulation of phagocytosis	NA	NA	NA	11	0.000119	0.00164
GO_BP	protein destabilization	NA	NA	NA	11	0.000119	0.00164
GO_BP	cellular response to epidermal growth factor stimulus	NA	NA	NA	10	0.000119	0.00165
GO_BP	nervous system development	NA	NA	NA	47	0.000123	0.0017
GO_BP	negative regulation of autophagy	NA	NA	NA	12	0.000124	0.0017
GO_BP	negative regulation of TORC1 signaling	NA	NA	NA	12	0.000124	0.0017
GO_BP	myoblast differentiation	NA	NA	NA	7	0.000128	0.00175
GO_BP	pharyngeal system development	NA	NA	NA	7	0.000128	0.00175
GO_BP	myelination	NA	NA	NA	12	0.000141	0.00191
GO_BP	branching morphogenesis of an epithelial tube	NA	NA	NA	8	0.000142	0.00192
GO_BP	pituitary gland development	NA	NA	NA	8	0.000142	0.00192
GO_BP	methylation	NA	NA	NA	22	0.000147	0.00198
GO_BP	mammary gland epithelial cell differentiation	NA	NA	NA	6	0.000147	0.00198
GO_BP	regulation of osteoclast differentiation	NA	NA	NA	6	0.000147	0.00198
GO_BP	negative regulation of macromolecule biosynthetic process	NA	NA	NA	9	0.000153	0.00204
GO_BP	mesoderm formation	NA	NA	NA	9	0.000153	0.00204
GO_BP	otic vesicle development	NA	NA	NA	5	0.000154	0.00205
GO_BP	positive regulation of DNA-templated transcription initiation	NA	NA	NA	5	0.000154	0.00205
GO_BP	ERBB2-EGFR signaling pathway	NA	NA	NA	5	0.000154	0.00205
GO_BP	embryonic limb morphogenesis	NA	NA	NA	11	0.000157	0.00208
GO_BP	activin receptor signaling pathway	NA	NA	NA	7	0.00017	0.00224
GO_BP	anterior/posterior axis specification	NA	NA	NA	7	0.00017	0.00224
GO_BP	positive regulation of focal adhesion assembly	NA	NA	NA	8	0.000177	0.00233
GO_BP	humoral immune response	NA	NA	NA	11	0.00018	0.00235
GO_BP	JNK cascade	NA	NA	NA	11	0.00018	0.00235
GO_BP	negative regulation of Wnt signaling pathway	NA	NA	NA	11	0.00018	0.00235
GO_BP	brain development	NA	NA	NA	24	0.000181	0.00235
GO_BP	replication fork processing	NA	NA	NA	9	0.000183	0.00237
GO_BP	response to nicotine	NA	NA	NA	9	0.000183	0.00237
GO_BP	positive chemotaxis	NA	NA	NA	10	0.000192	0.00247
GO_BP	ephrin receptor signaling pathway	NA	NA	NA	10	0.000192	0.00247
GO_BP	anterior/posterior pattern specification	NA	NA	NA	15	0.000195	0.00251
GO_BP	hematopoietic progenitor cell differentiation	NA	NA	NA	12	0.000203	0.0026
GO_BP	positive regulation of DNA binding	NA	NA	NA	6	0.000214	0.00273
GO_BP	growth hormone receptor signaling pathway via JAK-STAT	NA	NA	NA	6	0.000214	0.00273
GO_BP	regulation of cellular response to heat	NA	NA	NA	6	0.000214	0.00273
GO_BP	positive regulation of tyrosine phosphorylation of STAT protein	NA	NA	NA	7	0.000222	0.0028
GO_BP	SMAD protein signal transduction	NA	NA	NA	7	0.000222	0.0028
GO_BP	androgen receptor signaling pathway	NA	NA	NA	7	0.000222	0.0028
GO_BP	regulation of tumor necrosis factor-mediated signaling pathway	NA	NA	NA	7	0.000222	0.0028
GO_BP	response to ischemia	NA	NA	NA	11	0.000235	0.00296
GO_BP	proteasome-mediated ubiquitin-dependent protein catabolic process	NA	NA	NA	30	0.000235	0.00296
GO_BP	olefinic compound metabolic process	NA	NA	NA	4	0.000245	0.00306
GO_BP	positive regulation of apoptotic process involved in mammary gland involution	NA	NA	NA	4	0.000245	0.00306
GO_BP	forebrain development	NA	NA	NA	12	0.000257	0.0032
GO_BP	cellular response to ionizing radiation	NA	NA	NA	9	0.000259	0.00322
GO_BP	positive regulation of translation	NA	NA	NA	13	0.00026	0.00322
GO_BP	cerebral cortex development	NA	NA	NA	13	0.00026	0.00322
GO_BP	face morphogenesis	NA	NA	NA	8	0.000269	0.00329
GO_BP	ovulation from ovarian follicle	NA	NA	NA	5	0.000269	0.00329
GO_BP	positive regulation of gamma-delta T cell differentiation	NA	NA	NA	5	0.000269	0.00329
GO_BP	type I pneumocyte differentiation	NA	NA	NA	5	0.000269	0.00329
GO_BP	regulation of axon regeneration	NA	NA	NA	5	0.000269	0.00329
GO_BP	negative regulation of cell migration	NA	NA	NA	20	0.000271	0.00331
GO_BP	nitric oxide biosynthetic process	NA	NA	NA	7	0.000286	0.00347
GO_BP	cellular response to interleukin-4	NA	NA	NA	7	0.000286	0.00347
GO_BP	estrogen receptor signaling pathway	NA	NA	NA	7	0.000286	0.00347
GO_BP	positive regulation of type II interferon production	NA	NA	NA	12	0.000287	0.00348
GO_BP	lens fiber cell differentiation	NA	NA	NA	6	0.000301	0.00362
GO_BP	negative regulation of DNA binding	NA	NA	NA	6	0.000301	0.00362
GO_BP	cardiac septum morphogenesis	NA	NA	NA	6	0.000301	0.00362
GO_BP	positive regulation of T cell proliferation	NA	NA	NA	11	0.000303	0.00364
GO_BP	negative regulation of vascular associated smooth muscle cell proliferation	NA	NA	NA	9	0.000359	0.00428
GO_BP	positive regulation of T cell activation	NA	NA	NA	9	0.000359	0.00428
GO_BP	regulation of cell growth	NA	NA	NA	12	0.000359	0.00428
GO_BP	cellular response to fibroblast growth factor stimulus	NA	NA	NA	8	0.000395	0.00468
GO_BP	tricarboxylic acid cycle	NA	NA	NA	8	0.000395	0.00468
GO_BP	negative regulation of cell-cell adhesion	NA	NA	NA	6	0.000413	0.00486
GO_BP	negative regulation of androgen receptor signaling pathway	NA	NA	NA	6	0.000413	0.00486
GO_BP	positive regulation of smooth muscle cell migration	NA	NA	NA	6	0.000413	0.00486
GO_BP	positive regulation of double-strand break repair via homologous recombination	NA	NA	NA	9	0.000419	0.00493
GO_BP	cellular response to virus	NA	NA	NA	13	0.000429	0.00503
GO_BP	peptidyl-tyrosine autophosphorylation	NA	NA	NA	5	0.000434	0.00503
GO_BP	negative regulation of biomineral tissue development	NA	NA	NA	5	0.000434	0.00503
GO_BP	positive regulation of protein localization to early endosome	NA	NA	NA	5	0.000434	0.00503
GO_BP	regulation of nitric oxide biosynthetic process	NA	NA	NA	5	0.000434	0.00503
GO_BP	positive regulation of extracellular matrix assembly	NA	NA	NA	5	0.000434	0.00503
GO_BP	myeloid cell apoptotic process	NA	NA	NA	5	0.000434	0.00503
GO_BP	cellular response to nutrient levels	NA	NA	NA	12	0.000445	0.00514
GO_BP	negative regulation of G1/S transition of mitotic cell cycle	NA	NA	NA	10	0.000449	0.00517
GO_BP	regulation of cell size	NA	NA	NA	7	0.000458	0.00524
GO_BP	protein localization to site of double-strand break	NA	NA	NA	7	0.000458	0.00524
GO_BP	lung morphogenesis	NA	NA	NA	7	0.000458	0.00524
GO_BP	cellular response to estradiol stimulus	NA	NA	NA	8	0.000473	0.00541
GO_BP	dorsal/ventral pattern formation	NA	NA	NA	9	0.000488	0.00556
GO_BP	blood vessel development	NA	NA	NA	11	0.00049	0.00557
GO_BP	chromosome segregation	NA	NA	NA	14	0.000521	0.0059
GO_BP	negative regulation of canonical NF-kappaB signal transduction	NA	NA	NA	14	0.000521	0.0059
GO_BP	positive regulation of branching involved in ureteric bud morphogenesis	NA	NA	NA	6	0.000553	0.00622
GO_BP	negative regulation of B cell proliferation	NA	NA	NA	6	0.000553	0.00622
GO_BP	regulation of osteoblast differentiation	NA	NA	NA	6	0.000553	0.00622
GO_BP	cell motility	NA	NA	NA	9	0.000565	0.00635
GO_BP	outflow tract septum morphogenesis	NA	NA	NA	7	0.000569	0.00636
GO_BP	female gonad development	NA	NA	NA	7	0.000569	0.00636
GO_BP	ERBB2-ERBB4 signaling pathway	NA	NA	NA	4	0.000595	0.00658
GO_BP	anterior head development	NA	NA	NA	4	0.000595	0.00658
GO_BP	positive regulation of mast cell cytokine production	NA	NA	NA	4	0.000595	0.00658
GO_BP	regulation of transforming growth factor beta2 production	NA	NA	NA	4	0.000595	0.00658
GO_BP	endocardial cell differentiation	NA	NA	NA	4	0.000595	0.00658
GO_BP	heterochromatin formation	NA	NA	NA	11	0.000614	0.00678
GO_BP	epithelial cell differentiation	NA	NA	NA	14	0.000618	0.00681
GO_BP	mRNA transcription by RNA polymerase II	NA	NA	NA	9	0.000652	0.00713
GO_BP	tumor necrosis factor-mediated signaling pathway	NA	NA	NA	10	0.000657	0.00713
GO_BP	cell activation	NA	NA	NA	5	0.000661	0.00713
GO_BP	negative regulation of B cell apoptotic process	NA	NA	NA	5	0.000661	0.00713
GO_BP	epithelial cell maturation	NA	NA	NA	5	0.000661	0.00713
GO_BP	regulation of stem cell proliferation	NA	NA	NA	5	0.000661	0.00713
GO_BP	negative regulation of glial cell proliferation	NA	NA	NA	5	0.000661	0.00713
GO_BP	chordate embryonic development	NA	NA	NA	5	0.000661	0.00713
GO_BP	cellular response to UV-A	NA	NA	NA	5	0.000661	0.00713
GO_BP	Bergmann glial cell differentiation	NA	NA	NA	5	0.000661	0.00713
GO_BP	regulation of smooth muscle cell proliferation	NA	NA	NA	5	0.000661	0.00713
GO_BP	positive regulation of cytokine production involved in inflammatory response	NA	NA	NA	8	0.000668	0.00715
GO_BP	metanephros development	NA	NA	NA	8	0.000668	0.00715
GO_BP	lipopolysaccharide-mediated signaling pathway	NA	NA	NA	8	0.000668	0.00715
GO_BP	cell chemotaxis	NA	NA	NA	12	0.000668	0.00715
GO_BP	regulation of autophagy	NA	NA	NA	11	0.000685	0.00731
GO_BP	negative regulation of DNA-binding transcription factor activity	NA	NA	NA	7	7e-04	0.00745
GO_BP	intrinsic apoptotic signaling pathway in response to oxidative stress	NA	NA	NA	6	0.000726	0.00762
GO_BP	response to lipid	NA	NA	NA	6	0.000726	0.00762
GO_BP	negative regulation of anoikis	NA	NA	NA	6	0.000726	0.00762
GO_BP	response to dexamethasone	NA	NA	NA	6	0.000726	0.00762
GO_BP	glial cell proliferation	NA	NA	NA	6	0.000726	0.00762
GO_BP	regulation of T cell proliferation	NA	NA	NA	6	0.000726	0.00762
GO_BP	negative regulation of myeloid cell differentiation	NA	NA	NA	6	0.000726	0.00762
GO_BP	positive regulation of Wnt signaling pathway	NA	NA	NA	9	0.000749	0.00786
GO_BP	positive regulation of telomere maintenance	NA	NA	NA	8	0.000786	0.00823
GO_BP	extracellular matrix organization	NA	NA	NA	16	0.000798	0.00834
GO_BP	positive regulation of neuroblast proliferation	NA	NA	NA	7	0.000853	0.00887
GO_BP	multicellular organismal-level iron ion homeostasis	NA	NA	NA	7	0.000853	0.00887
GO_BP	cellular response to amyloid-beta	NA	NA	NA	9	0.000858	0.00891
GO_BP	positive regulation of JNK cascade	NA	NA	NA	13	0.00089	0.00922
GO_BP	positive regulation of neuron differentiation	NA	NA	NA	12	0.000891	0.00922
GO_BP	DNA replication	NA	NA	NA	15	0.000935	0.00957
GO_BP	response to reactive oxygen species	NA	NA	NA	6	0.000936	0.00957
GO_BP	vascular endothelial growth factor signaling pathway	NA	NA	NA	6	0.000936	0.00957
GO_BP	positive regulation of peptidyl-serine phosphorylation	NA	NA	NA	6	0.000936	0.00957
GO_BP	negative regulation of stem cell proliferation	NA	NA	NA	6	0.000936	0.00957
GO_BP	epithelial cell apoptotic process	NA	NA	NA	6	0.000936	0.00957
GO_BP	cellular response to glucose stimulus	NA	NA	NA	11	0.000939	0.00959
GO_BP	regulation of neural precursor cell proliferation	NA	NA	NA	5	0.000961	0.00962
GO_BP	alpha-beta T cell differentiation	NA	NA	NA	5	0.000961	0.00962
GO_BP	negative regulation of cardiac muscle hypertrophy in response to stress	NA	NA	NA	5	0.000961	0.00962
GO_BP	t-circle formation	NA	NA	NA	5	0.000961	0.00962
GO_BP	negative regulation of lipid storage	NA	NA	NA	5	0.000961	0.00962
GO_BP	regulation of cell cycle G1/S phase transition	NA	NA	NA	5	0.000961	0.00962
GO_BP	interleukin-2-mediated signaling pathway	NA	NA	NA	5	0.000961	0.00962
GO_BP	atrioventricular valve morphogenesis	NA	NA	NA	5	0.000961	0.00962
GO_BP	homologous recombination	NA	NA	NA	5	0.000961	0.00962
GO_BP	endocardial cushion formation	NA	NA	NA	5	0.000961	0.00962
GO_BP	axon guidance	NA	NA	NA	19	0.000997	0.00997
GO_BP	dopaminergic neuron differentiation	NA	NA	NA	7	0.00103	0.0103
GO_BP	bone development	NA	NA	NA	11	0.00104	0.0104
GO_BP	positive regulation of autophagy	NA	NA	NA	12	0.00107	0.0107
GO_BP	chromosome organization	NA	NA	NA	9	0.00111	0.011
GO_BP	cellular response to stress	NA	NA	NA	9	0.00111	0.011
GO_BP	cellular response to heat	NA	NA	NA	9	0.00111	0.011
GO_BP	negative regulation of phosphatidylinositol 3-kinase/protein kinase B signal transduction	NA	NA	NA	11	0.00115	0.0112
GO_BP	positive regulation of protein ubiquitination	NA	NA	NA	11	0.00115	0.0112
GO_BP	GDF15-GFRAL signaling pathway	NA	NA	NA	4	0.00115	0.0112
GO_BP	vitamin D receptor signaling pathway	NA	NA	NA	4	0.00115	0.0112
GO_BP	vascular endothelial growth factor production	NA	NA	NA	4	0.00115	0.0112
GO_BP	cellular response to alkaloid	NA	NA	NA	4	0.00115	0.0112
GO_BP	response to glycoside	NA	NA	NA	4	0.00115	0.0112
GO_BP	somatic recombination of immunoglobulin gene segments	NA	NA	NA	4	0.00115	0.0112
GO_BP	cellular response to hyperoxia	NA	NA	NA	4	0.00115	0.0112
GO_BP	immune system development	NA	NA	NA	4	0.00115	0.0112
GO_BP	positive regulation of chemotaxis	NA	NA	NA	6	0.00119	0.0115
GO_BP	regulation of myelination	NA	NA	NA	6	0.00119	0.0115
GO_BP	positive regulation of Ras protein signal transduction	NA	NA	NA	6	0.00119	0.0115
GO_BP	pulmonary valve morphogenesis	NA	NA	NA	6	0.00119	0.0115
GO_BP	blood vessel remodeling	NA	NA	NA	8	0.00124	0.012
GO_BP	vasodilation	NA	NA	NA	9	0.00126	0.0121
GO_BP	response to glucocorticoid	NA	NA	NA	9	0.00126	0.0121
GO_BP	tissue development	NA	NA	NA	9	0.00126	0.0121
GO_BP	cellular response to type II interferon	NA	NA	NA	11	0.00127	0.0121
GO_BP	TORC1 signaling	NA	NA	NA	10	0.00131	0.0125
GO_BP	nitric oxide metabolic process	NA	NA	NA	5	0.00134	0.0127
GO_BP	positive regulation of cell size	NA	NA	NA	5	0.00134	0.0127
GO_BP	response to angiotensin	NA	NA	NA	5	0.00134	0.0127
GO_BP	positive regulation of gene expression via chromosomal CpG island demethylation	NA	NA	NA	5	0.00134	0.0127
GO_BP	neutrophil activation involved in immune response	NA	NA	NA	5	0.00134	0.0127
GO_BP	visual learning	NA	NA	NA	9	0.00143	0.0135
GO_BP	positive regulation of bone mineralization	NA	NA	NA	8	0.00144	0.0135
GO_BP	cellular response to amino acid starvation	NA	NA	NA	10	0.00146	0.0137
GO_BP	inflammatory response	NA	NA	NA	34	0.00146	0.0137
GO_BP	endochondral ossification	NA	NA	NA	7	0.00147	0.0137
GO_BP	protein localization to chromatin	NA	NA	NA	7	0.00147	0.0137
GO_BP	negative regulation of JNK cascade	NA	NA	NA	7	0.00147	0.0137
GO_BP	negative regulation of cell-matrix adhesion	NA	NA	NA	6	0.00149	0.0138
GO_BP	regulation of multicellular organismal development	NA	NA	NA	6	0.00149	0.0138
GO_BP	stress fiber assembly	NA	NA	NA	6	0.00149	0.0138
GO_BP	central nervous system neuron differentiation	NA	NA	NA	8	0.00165	0.0153
GO_BP	positive regulation of intracellular signal transduction	NA	NA	NA	8	0.00165	0.0153
GO_BP	positive regulation of macromolecule metabolic process	NA	NA	NA	7	0.00174	0.016
GO_BP	neuron fate commitment	NA	NA	NA	7	0.00174	0.016
GO_BP	defense response to Gram-positive bacterium	NA	NA	NA	15	0.00175	0.0161
GO_BP	inner ear development	NA	NA	NA	9	0.00181	0.0164
GO_BP	positive regulation of fat cell differentiation	NA	NA	NA	9	0.00181	0.0164
GO_BP	positive regulation of endothelial cell chemotaxis	NA	NA	NA	5	0.00182	0.0164
GO_BP	negative regulation of oxidative stress-induced neuron intrinsic apoptotic signaling pathway	NA	NA	NA	5	0.00182	0.0164
GO_BP	somatic hypermutation of immunoglobulin genes	NA	NA	NA	5	0.00182	0.0164
GO_BP	response to growth factor	NA	NA	NA	5	0.00182	0.0164
GO_BP	positive regulation of intracellular estrogen receptor signaling pathway	NA	NA	NA	5	0.00182	0.0164
GO_BP	DNA strand resection involved in replication fork processing	NA	NA	NA	5	0.00182	0.0164
GO_BP	commissural neuron axon guidance	NA	NA	NA	5	0.00182	0.0164
GO_BP	interleukin-18-mediated signaling pathway	NA	NA	NA	5	0.00182	0.0164
GO_BP	positive regulation of heterotypic cell-cell adhesion	NA	NA	NA	5	0.00182	0.0164
GO_BP	negative regulation of neuroblast proliferation	NA	NA	NA	5	0.00182	0.0164
GO_BP	positive regulation of T cell migration	NA	NA	NA	6	0.00184	0.0165
GO_BP	face development	NA	NA	NA	6	0.00184	0.0165
GO_BP	positive regulation of cell motility	NA	NA	NA	6	0.00184	0.0165
GO_BP	regulation of cell cycle process	NA	NA	NA	6	0.00184	0.0165
GO_BP	response to amino acid	NA	NA	NA	6	0.00184	0.0165
GO_BP	regulation of protein stability	NA	NA	NA	16	0.00188	0.0168
GO_BP	regulation of intracellular signal transduction	NA	NA	NA	8	0.00189	0.0168
GO_BP	nuclear protein quality control by the ubiquitin-proteasome system	NA	NA	NA	4	0.00196	0.0172
GO_BP	prostate epithelial cord arborization involved in prostate glandular acinus morphogenesis	NA	NA	NA	4	0.00196	0.0172
GO_BP	regulation of toll-like receptor 4 signaling pathway	NA	NA	NA	4	0.00196	0.0172
GO_BP	facultative heterochromatin formation	NA	NA	NA	4	0.00196	0.0172
GO_BP	regulation of platelet activation	NA	NA	NA	4	0.00196	0.0172
GO_BP	establishment of mitotic sister chromatid cohesion	NA	NA	NA	4	0.00196	0.0172
GO_BP	response to cobalt ion	NA	NA	NA	4	0.00196	0.0172
GO_BP	positive regulation of blood vessel branching	NA	NA	NA	4	0.00196	0.0172
GO_BP	endochondral bone morphogenesis	NA	NA	NA	4	0.00196	0.0172
GO_BP	thrombopoietin-mediated signaling pathway	NA	NA	NA	4	0.00196	0.0172
GO_BP	positive regulation of TORC1 signaling	NA	NA	NA	10	0.00198	0.0174
GO_BP	non-canonical NF-kappaB signal transduction	NA	NA	NA	7	0.00204	0.0178
GO_BP	platelet-derived growth factor receptor signaling pathway	NA	NA	NA	7	0.00204	0.0178
GO_BP	innate immune response	NA	NA	NA	41	0.00209	0.0182
GO_BP	response to retinoic acid	NA	NA	NA	8	0.00215	0.0187
GO_BP	response to ionizing radiation	NA	NA	NA	8	0.00215	0.0187
GO_BP	uterus development	NA	NA	NA	6	0.00225	0.0194
GO_BP	neuron fate specification	NA	NA	NA	6	0.00225	0.0194
GO_BP	retinoic acid receptor signaling pathway	NA	NA	NA	6	0.00225	0.0194
GO_BP	hair follicle morphogenesis	NA	NA	NA	7	0.00238	0.0204
GO_BP	regulation of blood pressure	NA	NA	NA	11	0.0024	0.0204
GO_BP	negative regulation of osteoblast proliferation	NA	NA	NA	5	0.00241	0.0204
GO_BP	motor neuron apoptotic process	NA	NA	NA	5	0.00241	0.0204
GO_BP	hypothalamus development	NA	NA	NA	5	0.00241	0.0204
GO_BP	regulation of DNA damage checkpoint	NA	NA	NA	5	0.00241	0.0204
GO_BP	ruffle organization	NA	NA	NA	5	0.00241	0.0204
GO_BP	T cell apoptotic process	NA	NA	NA	5	0.00241	0.0204
GO_BP	retina vasculature development in camera-type eye	NA	NA	NA	5	0.00241	0.0204
GO_BP	type II interferon-mediated signaling pathway	NA	NA	NA	5	0.00241	0.0204
GO_BP	heart valve development	NA	NA	NA	5	0.00241	0.0204
GO_BP	transforming growth factor beta receptor superfamily signaling pathway	NA	NA	NA	5	0.00241	0.0204
GO_BP	DNA damage checkpoint signaling	NA	NA	NA	8	0.00244	0.0207
GO_BP	embryonic digit morphogenesis	NA	NA	NA	9	0.00252	0.0213
GO_BP	positive regulation of protein localization to plasma membrane	NA	NA	NA	9	0.00252	0.0213
GO_BP	protein dephosphorylation	NA	NA	NA	10	0.00265	0.0223
GO_BP	cellular response to insulin stimulus	NA	NA	NA	12	0.00268	0.0225
GO_BP	negative regulation of interleukin-10 production	NA	NA	NA	6	0.00272	0.0227
GO_BP	positive regulation of release of cytochrome c from mitochondria	NA	NA	NA	6	0.00272	0.0227
GO_BP	hematopoietic stem cell proliferation	NA	NA	NA	6	0.00272	0.0227
GO_BP	integrated stress response signaling	NA	NA	NA	6	0.00272	0.0227
GO_BP	negative regulation of smoothened signaling pathway	NA	NA	NA	7	0.00276	0.0229
GO_BP	stem cell population maintenance	NA	NA	NA	8	0.00276	0.0229
GO_BP	transcription elongation by RNA polymerase II	NA	NA	NA	8	0.00276	0.0229
GO_BP	release of sequestered calcium ion into cytosol	NA	NA	NA	8	0.00276	0.0229
GO_BP	placenta development	NA	NA	NA	8	0.00276	0.0229
GO_BP	response to stress	NA	NA	NA	9	0.0028	0.0232
GO_BP	regulation of mitotic cell cycle	NA	NA	NA	10	0.0029	0.024
GO_BP	neutrophil differentiation	NA	NA	NA	4	0.00304	0.0246
GO_BP	chromosome organization involved in meiotic cell cycle	NA	NA	NA	4	0.00304	0.0246
GO_BP	negative regulation of neutrophil activation	NA	NA	NA	4	0.00304	0.0246
GO_BP	gamma-delta T cell differentiation	NA	NA	NA	4	0.00304	0.0246
GO_BP	positive regulation of transcription of Notch receptor target	NA	NA	NA	4	0.00304	0.0246
GO_BP	regulation of T cell receptor signaling pathway	NA	NA	NA	4	0.00304	0.0246
GO_BP	ERBB2 signaling pathway	NA	NA	NA	4	0.00304	0.0246
GO_BP	negative regulation of Schwann cell proliferation	NA	NA	NA	4	0.00304	0.0246
GO_BP	cellular response to nicotine	NA	NA	NA	4	0.00304	0.0246
GO_BP	regulation of myeloid cell differentiation	NA	NA	NA	4	0.00304	0.0246
GO_BP	epithelial cell proliferation involved in prostate gland development	NA	NA	NA	4	0.00304	0.0246
GO_BP	myeloid progenitor cell differentiation	NA	NA	NA	4	0.00304	0.0246
GO_BP	steroid catabolic process	NA	NA	NA	4	0.00304	0.0246
GO_BP	positive regulation of lymphocyte differentiation	NA	NA	NA	4	0.00304	0.0246
GO_BP	positive regulation of cell growth	NA	NA	NA	11	0.00308	0.0249
GO_BP	response to metal ion	NA	NA	NA	5	0.00311	0.0249
GO_BP	positive regulation of B cell differentiation	NA	NA	NA	5	0.00311	0.0249
GO_BP	positive regulation of dendrite development	NA	NA	NA	5	0.00311	0.0249
GO_BP	myotube differentiation	NA	NA	NA	5	0.00311	0.0249
GO_BP	regulation of receptor signaling pathway via JAK-STAT	NA	NA	NA	5	0.00311	0.0249
GO_BP	positive regulation of neuroinflammatory response	NA	NA	NA	5	0.00311	0.0249
GO_BP	regulation of neurogenesis	NA	NA	NA	8	0.00311	0.0249
GO_BP	positive regulation of apoptotic signaling pathway	NA	NA	NA	7	0.00318	0.0253
GO_BP	negative regulation of apoptotic signaling pathway	NA	NA	NA	7	0.00318	0.0253
GO_BP	positive regulation of cell migration involved in sprouting angiogenesis	NA	NA	NA	7	0.00318	0.0253
GO_BP	positive regulation of protein metabolic process	NA	NA	NA	6	0.00326	0.0257
GO_BP	regulation of postsynaptic neurotransmitter receptor internalization	NA	NA	NA	6	0.00326	0.0257
GO_BP	negative regulation of ubiquitin-dependent protein catabolic process	NA	NA	NA	6	0.00326	0.0257
GO_BP	tissue regeneration	NA	NA	NA	6	0.00326	0.0257
GO_BP	cellular response to platelet-derived growth factor stimulus	NA	NA	NA	6	0.00326	0.0257
GO_BP	positive regulation of neuron projection development	NA	NA	NA	13	0.00349	0.0275
GO_BP	positive regulation of Notch signaling pathway	NA	NA	NA	8	0.0035	0.0275
GO_BP	cellular response to starvation	NA	NA	NA	11	0.00362	0.0285
GO_BP	cell maturation	NA	NA	NA	7	0.00366	0.0287
GO_BP	leukocyte migration	NA	NA	NA	7	0.00366	0.0287
GO_BP	immune system process	NA	NA	NA	56	0.00377	0.0296
GO_BP	positive regulation of interleukin-17 production	NA	NA	NA	6	0.00387	0.0303
GO_BP	negative regulation of inflammatory response	NA	NA	NA	15	0.00391	0.0304
GO_BP	cellular response to hormone stimulus	NA	NA	NA	8	0.00392	0.0304
GO_BP	T cell proliferation	NA	NA	NA	8	0.00392	0.0304
GO_BP	negative regulation of T cell proliferation	NA	NA	NA	8	0.00392	0.0304
GO_BP	positive regulation of calcium ion import	NA	NA	NA	5	0.00394	0.0304
GO_BP	regulation of stress-activated MAPK cascade	NA	NA	NA	5	0.00394	0.0304
GO_BP	response to vitamin A	NA	NA	NA	5	0.00394	0.0304
GO_BP	mitotic G1 DNA damage checkpoint signaling	NA	NA	NA	5	0.00394	0.0304
GO_BP	enzyme-linked receptor protein signaling pathway	NA	NA	NA	5	0.00394	0.0304
GO_BP	mitotic intra-S DNA damage checkpoint signaling	NA	NA	NA	5	0.00394	0.0304
GO_BP	positive regulation of epithelial cell migration	NA	NA	NA	7	0.00418	0.0321
GO_BP	positive regulation of calcium-mediated signaling	NA	NA	NA	7	0.00418	0.0321
GO_BP	T cell homeostasis	NA	NA	NA	7	0.00418	0.0321
GO_BP	developmental process	NA	NA	NA	8	0.00437	0.0332
GO_BP	positive regulation of receptor signaling pathway via STAT	NA	NA	NA	4	0.00443	0.0332
GO_BP	response to salt stress	NA	NA	NA	4	0.00443	0.0332
GO_BP	embryonic cleavage	NA	NA	NA	4	0.00443	0.0332
GO_BP	hindlimb morphogenesis	NA	NA	NA	4	0.00443	0.0332
GO_BP	vascular endothelial cell response to laminar fluid shear stress	NA	NA	NA	4	0.00443	0.0332
GO_BP	negative regulation of cyclin-dependent protein serine/threonine kinase activity	NA	NA	NA	4	0.00443	0.0332
GO_BP	positive regulation of prostaglandin biosynthetic process	NA	NA	NA	4	0.00443	0.0332
GO_BP	positive regulation of Wnt signaling pathway, planar cell polarity pathway	NA	NA	NA	4	0.00443	0.0332
GO_BP	common myeloid progenitor cell proliferation	NA	NA	NA	4	0.00443	0.0332
GO_BP	stem cell division	NA	NA	NA	4	0.00443	0.0332
GO_BP	telomeric D-loop disassembly	NA	NA	NA	4	0.00443	0.0332
GO_BP	cellular response to testosterone stimulus	NA	NA	NA	4	0.00443	0.0332
GO_BP	intestinal epithelial structure maintenance	NA	NA	NA	4	0.00443	0.0332
GO_BP	negative regulation of dendritic cell apoptotic process	NA	NA	NA	4	0.00443	0.0332
GO_BP	bone marrow development	NA	NA	NA	4	0.00443	0.0332
GO_BP	positive regulation of proteasomal ubiquitin-dependent protein catabolic process	NA	NA	NA	10	0.0045	0.0337
GO_BP	axonogenesis	NA	NA	NA	13	0.00454	0.0339
GO_BP	hormone metabolic process	NA	NA	NA	6	0.00456	0.0339
GO_BP	positive regulation of vascular endothelial cell proliferation	NA	NA	NA	6	0.00456	0.0339
GO_BP	cell surface receptor signaling pathway via STAT	NA	NA	NA	6	0.00456	0.0339
GO_BP	glial cell apoptotic process	NA	NA	NA	3	0.00464	0.0339
GO_BP	regulation of plasminogen activation	NA	NA	NA	3	0.00464	0.0339
GO_BP	apoptotic process involved in mammary gland involution	NA	NA	NA	3	0.00464	0.0339
GO_BP	DNA replication proofreading	NA	NA	NA	3	0.00464	0.0339
GO_BP	positive regulation of cell proliferation by VEGF-activated platelet derived growth factor receptor signaling pathway	NA	NA	NA	3	0.00464	0.0339
GO_BP	dibenzo-p-dioxin metabolic process	NA	NA	NA	3	0.00464	0.0339
GO_BP	regulation of centromeric sister chromatid cohesion	NA	NA	NA	3	0.00464	0.0339
GO_BP	negative regulation of protection from non-homologous end joining at telomere	NA	NA	NA	3	0.00464	0.0339
GO_BP	response to water-immersion restraint stress	NA	NA	NA	3	0.00464	0.0339
GO_BP	regulation of transcription initiation by RNA polymerase II	NA	NA	NA	3	0.00464	0.0339
GO_BP	positive regulation of hormone biosynthetic process	NA	NA	NA	3	0.00464	0.0339
GO_BP	telomeric DNA-containing double minutes formation	NA	NA	NA	3	0.00464	0.0339
GO_BP	dendritic cell apoptotic process	NA	NA	NA	3	0.00464	0.0339
GO_BP	regulation of cytokinesis	NA	NA	NA	7	0.00475	0.0347
GO_BP	cell division	NA	NA	NA	30	0.00477	0.0348
GO_BP	embryonic skeletal system morphogenesis	NA	NA	NA	8	0.00487	0.0354
GO_BP	host-mediated activation of viral transcription	NA	NA	NA	5	0.00491	0.0354
GO_BP	cranial skeletal system development	NA	NA	NA	5	0.00491	0.0354
GO_BP	positive regulation of transcription by RNA polymerase III	NA	NA	NA	5	0.00491	0.0354
GO_BP	type B pancreatic cell proliferation	NA	NA	NA	5	0.00491	0.0354
GO_BP	negative regulation of stem cell differentiation	NA	NA	NA	5	0.00491	0.0354
GO_BP	negative regulation of growth	NA	NA	NA	5	0.00491	0.0354
GO_BP	positive regulation of regulatory T cell differentiation	NA	NA	NA	5	0.00491	0.0354
GO_BP	female pregnancy	NA	NA	NA	10	0.0053	0.0382
GO_BP	positive regulation of endothelial cell apoptotic process	NA	NA	NA	6	0.00533	0.0383
GO_BP	cellular response to dexamethasone stimulus	NA	NA	NA	6	0.00533	0.0383
GO_BP	natural killer cell mediated cytotoxicity	NA	NA	NA	7	0.00538	0.0386
GO_BP	regulation of angiogenesis	NA	NA	NA	7	0.00538	0.0386
GO_BP	G2/M transition of mitotic cell cycle	NA	NA	NA	8	0.00541	0.0387
GO_BP	regulation of signal transduction	NA	NA	NA	12	0.00547	0.0391
GO_BP	cellular response to leukemia inhibitory factor	NA	NA	NA	12	0.00547	0.0391
GO_BP	integrin-mediated signaling pathway	NA	NA	NA	12	0.00584	0.0417
GO_BP	negative regulation of epithelial to mesenchymal transition	NA	NA	NA	8	0.00599	0.0426
GO_BP	regulation of circadian rhythm	NA	NA	NA	9	0.00602	0.0428
GO_BP	negative regulation of innate immune response	NA	NA	NA	7	0.00607	0.043
GO_BP	response to hydrogen peroxide	NA	NA	NA	7	0.00607	0.043
GO_BP	negative regulation of Notch signaling pathway	NA	NA	NA	7	0.00607	0.043
GO_BP	heterochromatin organization	NA	NA	NA	4	0.00614	0.043
GO_BP	regulation of cellular response to insulin stimulus	NA	NA	NA	4	0.00614	0.043
GO_BP	cellular response to X-ray	NA	NA	NA	4	0.00614	0.043
GO_BP	negative regulation of cell size	NA	NA	NA	4	0.00614	0.043
GO_BP	embryonic foregut morphogenesis	NA	NA	NA	4	0.00614	0.043
GO_BP	T-helper 1 type immune response	NA	NA	NA	4	0.00614	0.043
GO_BP	germinal center formation	NA	NA	NA	4	0.00614	0.043
GO_BP	forebrain morphogenesis	NA	NA	NA	4	0.00614	0.043
GO_BP	positive regulation of axonogenesis	NA	NA	NA	6	0.00619	0.0433
GO_BP	negative regulation of interleukin-2 production	NA	NA	NA	6	0.00619	0.0433
GO_BP	receptor internalization	NA	NA	NA	8	0.00661	0.0462
GO_BP	phagocytosis	NA	NA	NA	10	0.0067	0.0467
GO_BP	positive regulation of cytokine production	NA	NA	NA	10	0.0067	0.0467
GO_BP	cell-cell signaling	NA	NA	NA	19	0.00672	0.0468
GO_BP	mRNA stabilization	NA	NA	NA	7	0.00682	0.0474
GO_BP	mitochondrion organization	NA	NA	NA	13	0.00696	0.0483
GO_BP	skeletal muscle fiber development	NA	NA	NA	6	0.00714	0.0494
GO_BP	response to progesterone	NA	NA	NA	6	0.00714	0.0494
GO_BP	vascular endothelial growth factor receptor signaling pathway	NA	NA	NA	6	0.00714	0.0494
GO_CC	GO:0071944~cell periphery	143	3.72626837662543e-29	2.23576102597526e-26	NA	NA	NA
GO_CC	GO:0062023~collagen-containing extracellular matrix	41	1.43641613119948e-27	4.30924839359844e-25	NA	NA	NA
GO_CC	GO:0032991~protein-containing complex	136	3.58538379651685e-25	5.86519080114853e-23	NA	NA	NA
GO_CC	GO:0031012~extracellular matrix	43	4.56766349652955e-25	5.86519080114853e-23	NA	NA	NA
GO_CC	GO:0030312~external encapsulating structure	43	4.88765900095711e-25	5.86519080114853e-23	NA	NA	NA
GO_CC	GO:0005604~basement membrane	23	6.4458439540498e-24	6.4458439540498e-22	NA	NA	NA
GO_CC	GO:0030054~cell junction	80	8.57298030965333e-24	7.34826883684571e-22	NA	NA	NA
GO_CC	GO:0098644~complex of collagen trimers	13	1.24959361685313e-19	9.37195212639845e-18	NA	NA	NA
GO_CC	GO:0070161~anchoring junction	45	8.9162184414509e-19	5.94414562763393e-17	NA	NA	NA
GO_CC	GO:0030055~cell-substrate junction	31	3.7662537140688e-17	2.25975222844128e-15	NA	NA	NA
GO_CC	GO:0005788~endoplasmic reticulum lumen	27	1.18527360222373e-16	6.46512873940217e-15	NA	NA	NA
GO_CC	GO:0005925~focal adhesion	29	1.70133577216762e-15	8.50667886083812e-14	NA	NA	NA
GO_CC	GO:0005886~plasma membrane	115	2.21653526010317e-15	1.02301627389377e-13	NA	NA	NA
GO_CC	GO:0005581~collagen trimer	17	4.4924441143423e-15	1.92533319186099e-13	NA	NA	NA
GO_CC	GO:0031974~membrane-enclosed lumen	115	2.21496160937997e-14	7.52614718075252e-13	NA	NA	NA
GO_CC	GO:0043233~organelle lumen	115	2.21496160937997e-14	7.52614718075252e-13	NA	NA	NA
GO_CC	GO:0070013~intracellular organelle lumen	115	2.21496160937997e-14	7.52614718075252e-13	NA	NA	NA
GO_CC	GO:0045121~membrane raft	24	2.25784415422576e-14	7.52614718075252e-13	NA	NA	NA
GO_CC	GO:0043235~receptor complex	31	2.5136750324417e-14	7.78403813731297e-13	NA	NA	NA
GO_CC	GO:0098857~membrane microdomain	24	2.59467937910432e-14	7.78403813731297e-13	NA	NA	NA
GO_CC	GO:0099080~supramolecular complex	48	3.17067457057599e-13	9.05907020164569e-12	NA	NA	NA
GO_CC	GO:0099081~supramolecular polymer	41	3.70677771311588e-13	1.01093937630433e-11	NA	NA	NA
GO_CC	GO:0005615~extracellular space	78	9.67298187369178e-13	2.52338657574568e-11	NA	NA	NA
GO_CC	GO:0005829~cytosol	104	1.18216385582921e-12	2.95540963957303e-11	NA	NA	NA
GO_CC	GO:0009986~cell surface	36	8.23659973377697e-12	1.97678393610647e-10	NA	NA	NA
GO_CC	GO:0043232~intracellular membraneless organelle	104	6.504921570938e-11	1.46061697987393e-09	NA	NA	NA
GO_CC	GO:0043228~membraneless organelle	104	6.57277640943268e-11	1.46061697987393e-09	NA	NA	NA
GO_CC	GO:0015629~actin cytoskeleton	26	1.57671948429466e-10	3.37868460920283e-09	NA	NA	NA
GO_CC	GO:0098794~postsynapse	31	2.05820824369581e-10	4.25836188350857e-09	NA	NA	NA
GO_CC	GO:0098636~protein complex involved in cell adhesion	11	2.30496722938778e-10	4.60993445877556e-09	NA	NA	NA
GO_CC	GO:0012505~endomembrane system	91	2.51882427839673e-10	4.87514376463882e-09	NA	NA	NA
GO_CC	GO:0005737~cytoplasm	165	4.69899638739888e-10	8.57188029432414e-09	NA	NA	NA
GO_CC	GO:0005587~collagen type IV trimer	6	4.71453416187828e-10	8.57188029432414e-09	NA	NA	NA
GO_CC	GO:0005911~cell-cell junction	25	5.49987926127966e-10	9.70566928461117e-09	NA	NA	NA
GO_CC	GO:0005783~endoplasmic reticulum	53	6.07580547404634e-10	1.04156665269366e-08	NA	NA	NA
GO_CC	GO:0098590~plasma membrane region	40	8.56042891863021e-10	1.42673815310504e-08	NA	NA	NA
GO_CC	GO:0042995~cell projection	59	1.09121660675968e-09	1.76954044339407e-08	NA	NA	NA
GO_CC	GO:0005576~extracellular region	85	1.16801799362839e-09	1.84423893730798e-08	NA	NA	NA
GO_CC	GO:0099512~supramolecular fiber	35	1.67983050656576e-09	2.58435462548578e-08	NA	NA	NA
GO_CC	GO:0031252~cell leading edge	22	2.21772169970673e-09	3.3265825495601e-08	NA	NA	NA
GO_CC	GO:0036477~somatodendritic compartment	31	2.63934852400418e-09	3.86246125464027e-08	NA	NA	NA
GO_CC	GO:0045202~synapse	44	3.85691316633739e-09	5.50987595191056e-08	NA	NA	NA
GO_CC	GO:0098645~collagen network	6	4.33157519442782e-09	5.90669344694702e-08	NA	NA	NA
GO_CC	GO:0098642~network-forming collagen trimer	6	4.33157519442782e-09	5.90669344694702e-08	NA	NA	NA
GO_CC	GO:0120025~plasma membrane bounded cell projection	56	4.68705872205775e-09	6.24941162941033e-08	NA	NA	NA
GO_CC	GO:0098797~plasma membrane protein complex	28	4.90330161737711e-09	6.39561080527449e-08	NA	NA	NA
GO_CC	GO:0005856~cytoskeleton	56	1.14484555333314e-08	1.46150496170188e-07	NA	NA	NA
GO_CC	GO:0043005~neuron projection	38	1.84309870242477e-08	2.30387337803096e-07	NA	NA	NA
GO_CC	GO:0005938~cell cortex	18	2.13946187339511e-08	2.61974923272871e-07	NA	NA	NA
GO_CC	GO:0098643~banded collagen fibril	6	5.9365099129989e-08	6.98412930941047e-07	NA	NA	NA
GO_CC	GO:0005583~fibrillar collagen trimer	6	5.9365099129989e-08	6.98412930941047e-07	NA	NA	NA
GO_CC	GO:0030425~dendrite	24	9.86160329021419e-08	1.13787730271702e-06	NA	NA	NA
GO_CC	GO:0097447~dendritic tree	24	1.04137829730565e-07	1.17891882713847e-06	NA	NA	NA
GO_CC	GO:0042383~sarcolemma	12	1.4462391862755e-07	1.60693242919501e-06	NA	NA	NA
GO_CC	GO:0030016~myofibril	15	1.68565868354215e-07	1.83890038204598e-06	NA	NA	NA
GO_CC	GO:0070062~extracellular exosome	48	2.01161378256665e-07	2.15530048132141e-06	NA	NA	NA
GO_CC	GO:0043292~contractile muscle fiber	15	2.71512971796867e-07	2.85803128207228e-06	NA	NA	NA
GO_CC	GO:0016528~sarcoplasm	10	4.12760761716675e-07	4.26993891431043e-06	NA	NA	NA
GO_CC	GO:0005654~nucleoplasm	74	4.77354189590088e-07	4.85444938566191e-06	NA	NA	NA
GO_CC	GO:0000785~chromatin	36	5.22282442435131e-07	5.22282442435131e-06	NA	NA	NA
GO_CC	GO:0043034~costamere	6	6.12670525890022e-07	6.02626746777071e-06	NA	NA	NA
GO_CC	GO:0030424~axon	23	7.41737508897399e-07	6.94181022756737e-06	NA	NA	NA
GO_CC	GO:1903561~extracellular vesicle	48	7.42910771745761e-07	6.94181022756737e-06	NA	NA	NA
GO_CC	GO:0043230~extracellular organelle	48	7.52029441319798e-07	6.94181022756737e-06	NA	NA	NA
GO_CC	GO:0065010~extracellular membrane-bounded organelle	48	7.52029441319798e-07	6.94181022756737e-06	NA	NA	NA
GO_CC	GO:0005667~transcription regulator complex	20	8.01527120345139e-07	7.28661018495581e-06	NA	NA	NA
GO_CC	GO:0031982~vesicle	72	8.44844130364674e-07	7.56576833162395e-06	NA	NA	NA
GO_CC	GO:0030018~Z disc	11	8.77608633234118e-07	7.74360558735987e-06	NA	NA	NA
GO_CC	GO:0098796~membrane protein complex	35	1.01843170843018e-06	8.85592789939286e-06	NA	NA	NA
GO_CC	GO:0098552~side of membrane	24	1.63884478436313e-06	1.40472410088269e-05	NA	NA	NA
GO_CC	GO:0043256~laminin complex	5	1.6818206396815e-06	1.42125687860409e-05	NA	NA	NA
GO_CC	GO:0044853~plasma membrane raft	10	2.32806271927609e-06	1.94005226606341e-05	NA	NA	NA
GO_CC	GO:0031674~I band	11	2.40204878642191e-06	1.9560565671646e-05	NA	NA	NA
GO_CC	GO:0030017~sarcomere	13	2.41246976616968e-06	1.9560565671646e-05	NA	NA	NA
GO_CC	GO:0043231~intracellular membrane-bounded organelle	160	3.88940687743428e-06	3.11152550194743e-05	NA	NA	NA
GO_CC	GO:0005622~intracellular anatomical structure	182	4.17895464428011e-06	3.28489839736713e-05	NA	NA	NA
GO_CC	GO:0016020~membrane	134	4.21561960995448e-06	3.28489839736713e-05	NA	NA	NA
GO_CC	GO:0098802~plasma membrane signaling receptor complex	15	4.47318454604913e-06	3.44091118926857e-05	NA	NA	NA
GO_CC	GO:0043229~intracellular organelle	169	5.25600692271671e-06	3.99190399193674e-05	NA	NA	NA
GO_CC	GO:0048471~perinuclear region of cytoplasm	23	5.82131728549086e-06	4.36598796411814e-05	NA	NA	NA
GO_CC	GO:0031981~nuclear lumen	80	6.40283089563609e-06	4.74283770047117e-05	NA	NA	NA
GO_CC	GO:0043226~organelle	176	7.23171008928399e-06	5.29149518728097e-05	NA	NA	NA
GO_CC	GO:0043227~membrane-bounded organelle	169	7.96119178106092e-06	5.75507839594765e-05	NA	NA	NA
GO_CC	GO:0008305~integrin complex	6	1.29035774395114e-05	9.15022079574065e-05	NA	NA	NA
GO_CC	GO:0043197~dendritic spine	11	1.29628127939659e-05	9.15022079574065e-05	NA	NA	NA
GO_CC	GO:0044309~neuron spine	11	1.4910310590297e-05	0.000104025422723002	NA	NA	NA
GO_CC	GO:0031594~neuromuscular junction	8	1.55667373517107e-05	0.00010695371894494	NA	NA	NA
GO_CC	GO:0009897~external side of plasma membrane	16	1.56865454452579e-05	0.00010695371894494	NA	NA	NA
GO_CC	GO:0030056~hemidesmosome	4	3.00195392209559e-05	0.000202378916096332	NA	NA	NA
GO_CC	GO:0030027~lamellipodium	11	3.41268943237881e-05	0.000227512628825254	NA	NA	NA
GO_CC	GO:0043025~neuronal cell body	17	4.9327151618746e-05	0.000325233966717007	NA	NA	NA
GO_CC	GO:0044297~cell body	18	6.19024022375016e-05	0.000403711318940228	NA	NA	NA
GO_CC	GO:0005694~chromosome	39	8.01557209267706e-05	0.00051713368339852	NA	NA	NA
GO_CC	GO:0001726~ruffle	10	8.33505852117074e-05	0.000532025011989622	NA	NA	NA
GO_CC	GO:0031256~leading edge membrane	10	8.69026432353152e-05	0.000548858799380938	NA	NA	NA
GO_CC	GO:0005912~adherens junction	10	0.000119548593414154	0.000747178708838462	NA	NA	NA
GO_CC	GO:0005901~caveola	7	0.000151681666118169	0.000938237110009291	NA	NA	NA
GO_CC	GO:0097708~intracellular vesicle	45	0.000166756995985797	0.00102096119991305	NA	NA	NA
GO_CC	GO:0090575~RNA polymerase II transcription regulator complex	11	0.000197980779557887	0.00119988351247204	NA	NA	NA
GO_CC	GO:0098978~glutamatergic synapse	17	0.000254524524206954	0.00152330458884333	NA	NA	NA
GO_CC	GO:0031253~cell projection membrane	13	0.000256422939121961	0.00152330458884333	NA	NA	NA
GO_CC	GO:0005606~laminin-1 complex	3	0.00027564010734797	0.00162141239616453	NA	NA	NA
GO_CC	GO:0071564~npBAF complex	4	0.000297012328826235	0.0017135326663052	NA	NA	NA
GO_CC	GO:0035060~brahma complex	4	0.000297012328826235	0.0017135326663052	NA	NA	NA
GO_CC	GO:0031410~cytoplasmic vesicle	44	0.000309073654036064	0.00176613516592036	NA	NA	NA
GO_CC	GO:0032279~asymmetric synapse	13	0.000416123797352622	0.0023554177208639	NA	NA	NA
GO_CC	GO:0098685~Schaffer collateral - CA1 synapse	7	0.000441361843357927	0.00247492622443697	NA	NA	NA
GO_CC	GO:0071565~nBAF complex	4	0.000450489065364405	0.00250271702980225	NA	NA	NA
GO_CC	GO:0032587~ruffle membrane	7	0.000465237438373471	0.00256094002774387	NA	NA	NA
GO_CC	GO:0005634~nucleus	108	0.000480779152830483	0.00262243174271172	NA	NA	NA
GO_CC	GO:0098637~protein complex involved in cell-matrix adhesion	4	0.000543148779240094	0.00290854041600255	NA	NA	NA
GO_CC	GO:0005608~laminin-3 complex	3	0.000547775111680481	0.00290854041600255	NA	NA	NA
GO_CC	GO:0005588~collagen type V trimer	3	0.000547775111680481	0.00290854041600255	NA	NA	NA
GO_CC	GO:0030863~cortical cytoskeleton	7	0.000661842300986094	0.00348338053150576	NA	NA	NA
GO_CC	GO:0099572~postsynaptic specialization	13	0.000672132694099821	0.00350677927356428	NA	NA	NA
GO_CC	GO:0098588~bounding membrane of organelle	39	0.000826409322643466	0.00427453097919034	NA	NA	NA
GO_CC	GO:0044291~cell-cell contact zone	6	0.000891669447106025	0.00453391244291199	NA	NA	NA
GO_CC	GO:0016529~sarcoplasmic reticulum	6	0.000891669447106025	0.00453391244291199	NA	NA	NA
GO_CC	GO:0005592~collagen type XI trimer	3	0.00090715827154821	0.00457390725150358	NA	NA	NA
GO_CC	GO:0098984~neuron to neuron synapse	13	0.000935714695297107	0.00467857347648553	NA	NA	NA
GO_CC	GO:0014069~postsynaptic density	12	0.00103535199616124	0.00513397684046898	NA	NA	NA
GO_CC	GO:0030864~cortical actin cytoskeleton	6	0.00105999049211174	0.00521306799399216	NA	NA	NA
GO_CC	GO:0045178~basal part of cell	11	0.00124773712570724	0.00608652256442556	NA	NA	NA
GO_CC	GO:0140513~nuclear protein-containing complex	26	0.00134058020835035	0.0064866784275017	NA	NA	NA
GO_CC	GO:0097517~contractile actin filament bundle	6	0.00146588223431097	0.00698039159195701	NA	NA	NA
GO_CC	GO:0001725~stress fiber	6	0.00146588223431097	0.00698039159195701	NA	NA	NA
GO_CC	GO:0030426~growth cone	8	0.00162657412829625	0.00768460218092718	NA	NA	NA
GO_CC	GO:0014704~intercalated disc	5	0.00169655420970999	0.00795259785801557	NA	NA	NA
GO_CC	GO:0030427~site of polarized growth	8	0.00189220913722003	0.00880097273125594	NA	NA	NA
GO_CC	GO:0012506~vesicle membrane	25	0.00193517531188303	0.00893157836253705	NA	NA	NA
GO_CC	GO:0031091~platelet alpha granule	6	0.00197608827038942	0.00905078597124923	NA	NA	NA
[truncated: 674 more rows]
